# Supplementary material for: 3-(4-Chloro­phen­yl)-5-(4-eth­oxy­phen­yl)-4,5-dihydro-1H-pyrazole-1-carbothio­amide ethanol monosolvate
Source: Acta Crystallogr Sect E Struct Rep Online. 2013 Mar 2;69(Pt 4):o464–5. doi: 10.1107/S1600536813005369 (PMC3629506; doi:10.1107/S1600536813005369)
Supplement: Supplementary file 1 [file e-69-0o464-sup1.cif]

##############################################################################
#                                                                            #
# This CIF contains the data in a paper accepted for publication in          #
# Acta Crystallographica Section E. It conforms to the requirements of       #
# Notes for Authors for Acta Crystallographica Section E, and has been       #
# peer reviewed under the auspices of the IUCr Commission on Journals.       #
#                                                                            #
# Full details of the Crystallographic Information File format               #
# are given in the paper "The Crystallographic Information File (CIF):       #
# a New Standard Archive File for Crystallography" by S. R. Hall, F. H.      #
# Allen and I. D. Brown [Acta Cryst. (1991), A47, 655-685].                  #
#                                                                            #
# The current version of the core CIF dictionary is obtainable from          #
# ftp://ftp.iucr.org/pub/cif_core.dic.                                       #
#                                                                            #
# Software is freely available for graphical display of the structure(s)     #
# in this CIF. For information consult the CIF software page                 #
# http://www.iucr.org/resources/cif/software.                                #
#                                                                            #
# This file may be used for bona fide research purposes within the           #
# scientific community so long as proper attribution is given to the journal # 
# article from which it was obtained.                                        #
#                                                                            #
##############################################################################
data_global
_audit_creation_method     'form.cif (version 2.0)'
_journal_data_validation_number     ?
_journal_date_recd_electronic     2013-02-19
_journal_date_accepted     2013-02-25
_journal_name_full     'Acta Crystallographica, Section E'
_journal_year     2013
_journal_volume     69
_journal_issue      4
_journal_page_first     o464
_journal_page_last     o465
_journal_paper_category     QO
_journal_paper_doi     10.1107/S1600536813005369
_journal_coeditor_code     RZ5045
_publ_contact_author_name     'Prof. Fun Hoong-Kun'
_publ_contact_author_address
;
      X-ray Crystallography Unit
      School of Physics
      Universiti Sains Malaysia
      11800 USM, Penang
      MALAYSIA
;
_publ_contact_author_email     'hkfun@usm.my'
_publ_contact_author_fax     '6 04 6579150'
_publ_contact_author_phone     '6 04 6533652'
_publ_section_title
;\
3-(4-Chlorophenyl)-5-(4-ethoxyphenyl)-4,5-dihydro-1<i>H</i>-pyrazole-1-\
carbothioamide ethanol monosolvate
;
loop_
    _publ_author_name
    _publ_author_footnote
    _publ_author_address
    'Ching Kheng Quah' ?
;     X-ray Crystallography Unit
      School of Physics
      Universiti Sains Malaysia
      11800 USM, Penang
      Malaysia
;
    'Hoong-Kun Fun'
;
      Thomson Reuters ResearcherID: A-3561-2009.
;
;     X-ray Crystallography Unit
      School of Physics
      Universiti Sains Malaysia
      11800 USM, Penang
      Malaysia
Department of Pharmaceutical Chemistry,
College of Pharmacy,
King Saud University,
PO Box 2457,
Riyadh  11451,
Saudi Arabia
;
    'Thitipone Suwunwong' ?
;     Department of Chemistry
      Faculty of Science
      Prince of Songkla University
      Hat-Yai, Songkhla 90112
      Thailand
;
    'Nawong Boonnak' ?
;     Faculty of Traditional Thai Medicine
      Prince of Songkla University
      Hat-Yai, Songkhla 90112
      Thailand
;
    'Suchada Chantrapromma'
;
      Additional correspondence author, e-mail: suchada.c@psu.ac.th.
      Thomson Reuters ResearcherID: A-5085-2009.
;
;     Department of Chemistry
      Faculty of Science
      Prince of Songkla University
      Hat-Yai, Songkhla 90112
      Thailand
;
data_I
_audit_creation_method     SHELXL-97
_chemical_name_systematic
;\
3-(4-Chlorophenyl)-5-(4-ethoxyphenyl)-4,5-dihydro-1<i>H</i>-pyrazole-1-\
carbothioamide ethanol monosolvate
;
_chemical_name_common     ?
_chemical_formula_moiety     'C18 H18 Cl N3 O S, C2 H6 O'
_chemical_formula_sum     'C20 H24 Cl N3 O2 S'
_chemical_formula_iupac     'C18 H18 Cl N3 O S, C2 H6 O'
_chemical_formula_weight     405.94
_chemical_melting_point_gt     406
_chemical_melting_point_lt     407
_symmetry_cell_setting     monoclinic
_symmetry_space_group_name_H-M     'P 21/c'
_symmetry_space_group_name_Hall     '-P 2ybc'
loop_
    _symmetry_equiv_pos_as_xyz
    'x, y, z'
    '-x, y+1/2, -z+1/2'
    '-x, -y, -z'
    'x, -y-1/2, z-1/2'
_cell_length_a     9.3145(4)
_cell_length_b     25.3673(12)
_cell_length_c     9.5565(5)
_cell_angle_alpha     90.00
_cell_angle_beta     115.0820(10)
_cell_angle_gamma     90.00
_cell_volume     2045.12(17)
_cell_formula_units_Z     4
_cell_measurement_reflns_used     3514
_cell_measurement_theta_min     1.61
_cell_measurement_theta_max     25.00
_cell_measurement_temperature     100(2)
_exptl_crystal_description     block
_exptl_crystal_colour     'pale yellow'
_exptl_crystal_size_max     0.49
_exptl_crystal_size_mid     0.24
_exptl_crystal_size_min     0.24
_exptl_crystal_density_diffrn     1.318
_exptl_crystal_density_meas     ?
_exptl_crystal_density_method     'not measured'
_exptl_crystal_F_000     856
_exptl_absorpt_coefficient_mu     0.309
_exptl_absorpt_correction_type     multi-scan
_exptl_absorpt_process_details     '(SADABS; Bruker, 2005)'
_exptl_absorpt_correction_T_min     0.8642
_exptl_absorpt_correction_T_max     0.9293
_exptl_special_details
;
The crystal was placed in the cold stream of an Oxford Cryosystems Cobra
open-flow nitrogen cryostat (Cosier & Glazer, 1986) operating at 120.0(1) K.
;
_diffrn_ambient_temperature     100
_diffrn_radiation_type     'MoK\a'
_diffrn_radiation_wavelength     0.71073
_diffrn_radiation_source     'sealed tube'
_diffrn_radiation_monochromator     'graphite'
_diffrn_measurement_device_type     'Bruker APEXII CCD area-detector'
_diffrn_measurement_method     '\f and \w scans'
_diffrn_detector_area_resol_mean     ?
_diffrn_reflns_number     17996
_diffrn_reflns_av_R_equivalents     0.0233
_diffrn_reflns_av_sigmaI/netI     0.0184
_diffrn_reflns_theta_min     1.61
_diffrn_reflns_theta_max     25.00
_diffrn_reflns_theta_full     25.00
_diffrn_measured_fraction_theta_max     0.976
_diffrn_measured_fraction_theta_full     0.976
_diffrn_reflns_limit_h_min     -11
_diffrn_reflns_limit_h_max     10
_diffrn_reflns_limit_k_min     -30
_diffrn_reflns_limit_k_max     30
_diffrn_reflns_limit_l_min     -11
_diffrn_reflns_limit_l_max     11
_diffrn_standards_number     0
_diffrn_standards_interval_count     ?
_diffrn_standards_interval_time     ?
_diffrn_standards_decay_%     ?
_refine_special_details
;
 Refinement of F^2^ against ALL reflections.  The weighted R-factor wR and
 goodness of fit S are based on F^2^, conventional R-factors R are based
 on F, with F set to zero for negative F^2^. The threshold expression of
 F^2^ > 2sigma(F^2^) is used only for calculating R-factors(gt) etc. and is
 not relevant to the choice of reflections for refinement.  R-factors based
 on F^2^ are statistically about twice as large as those based on F, and R-
 factors based on ALL data will be even larger.
;
_reflns_number_total     3514
_reflns_number_gt     3228
_reflns_threshold_expression     I>2\s(I)
_refine_ls_structure_factor_coef     Fsqd
_refine_ls_matrix_type     full
_refine_ls_R_factor_all     0.0302
_refine_ls_R_factor_gt     0.0270
_refine_ls_wR_factor_gt     0.0674
_refine_ls_wR_factor_ref     0.0705
_refine_ls_goodness_of_fit_ref     1.061
_refine_ls_restrained_S_all     1.061
_refine_ls_number_reflns     3514
_refine_ls_number_parameters     258
_refine_ls_number_restraints     0
_refine_ls_hydrogen_treatment     mixed
_refine_ls_weighting_scheme     calc
_refine_ls_weighting_details
         'calc w=1/[\s^2^(Fo^2^)+(0.0305P)^2^+1.0598P] where P=(Fo^2^+2Fc^2^)/3'
_atom_sites_solution_hydrogens     geom
_atom_sites_solution_primary     direct
_atom_sites_solution_secondary     difmap
_refine_ls_shift/su_max     0.001
_refine_ls_shift/su_mean     0.001
_refine_diff_density_max     0.286
_refine_diff_density_min     -0.212
_refine_ls_extinction_method     none
_refine_ls_extinction_coef     ?
loop_
    _atom_type_symbol
    _atom_type_description
    _atom_type_scat_dispersion_real
    _atom_type_scat_dispersion_imag
    _atom_type_scat_source
    'C' 'C' 0.0033 0.0016
                         'International Tables Vol C Tables 4.2.6.8 and 6.1.1.4'
    'H' 'H' 0.0000 0.0000
                         'International Tables Vol C Tables 4.2.6.8 and 6.1.1.4'
    'N' 'N' 0.0061 0.0033
                         'International Tables Vol C Tables 4.2.6.8 and 6.1.1.4'
    'O' 'O' 0.0106 0.0060
                         'International Tables Vol C Tables 4.2.6.8 and 6.1.1.4'
    'S' 'S' 0.1246 0.1234
                         'International Tables Vol C Tables 4.2.6.8 and 6.1.1.4'
    'Cl' 'Cl' 0.1484 0.1585
                         'International Tables Vol C Tables 4.2.6.8 and 6.1.1.4'
_computing_data_collection     'APEX2 (Bruker, 2005)'
_computing_cell_refinement     'SAINT (Bruker, 2005)'
_computing_data_reduction     'SAINT (Bruker, 2005)'
_computing_structure_solution     'SHELXTL (Sheldrick, 2008)'
_computing_structure_refinement     'SHELXTL (Sheldrick, 2008)'
_computing_molecular_graphics     'SHELXTL (Sheldrick, 2008)'
_computing_publication_material
;
SHELXTL (Sheldrick, 2008), PLATON (Spek, 2009) and publCIF
(Westrip, 2010)
;
loop_
    _atom_site_type_symbol
    _atom_site_label
    _atom_site_fract_x
    _atom_site_fract_y
    _atom_site_fract_z
    _atom_site_U_iso_or_equiv
    _atom_site_adp_type
    _atom_site_calc_flag
    _atom_site_refinement_flags
    _atom_site_occupancy
    _atom_site_symmetry_multiplicity
    _atom_site_disorder_assembly
    _atom_site_disorder_group
    Cl Cl1 -0.11105(4) 0.286557(14) -0.62261(5) 0.03191(12) Uani d . 1 1 . .
    S S2 0.90677(4) 0.091862(13) 0.20892(4) 0.01689(10) Uani d . 1 1 . .
    O O1 0.45072(11) 0.07649(4) 0.58383(11) 0.0186(2) Uani d . 1 1 . .
    O O2 0.89420(12) 0.00951(4) 0.81489(12) 0.0234(2) Uani d . 1 1 . .
    N N1 0.51075(13) 0.15074(4) -0.10757(13) 0.0156(2) Uani d . 1 1 . .
    N N2 0.63750(13) 0.13984(4) 0.03376(12) 0.0153(2) Uani d . 1 1 . .
    N N3 0.70567(15) 0.07278(5) -0.08430(14) 0.0188(3) Uani d . 1 1 . .
    C C1 0.22275(15) 0.18609(5) -0.35513(16) 0.0170(3) Uani d . 1 1 . .
    H H1A 0.2529 0.1506 -0.3600 0.020 Uiso calc R 1 1 . .
    C C2 0.09364(16) 0.20717(5) -0.47764(16) 0.0191(3) Uani d . 1 1 . .
    H H2A 0.0343 0.1864 -0.5663 0.023 Uiso calc R 1 1 . .
    C C3 0.05218(16) 0.25928(6) -0.46868(16) 0.0198(3) Uani d . 1 1 . .
    C C4 0.13604(16) 0.29046(5) -0.34122(17) 0.0194(3) Uani d . 1 1 . .
    H H4A 0.1060 0.3260 -0.3377 0.023 Uiso calc R 1 1 . .
    C C5 0.26506(16) 0.26870(5) -0.21847(16) 0.0167(3) Uani d . 1 1 . .
    H H5A 0.3235 0.2896 -0.1300 0.020 Uiso calc R 1 1 . .
    C C6 0.30981(15) 0.21648(5) -0.22366(15) 0.0152(3) Uani d . 1 1 . .
    C C7 0.44749(15) 0.19435(5) -0.09361(15) 0.0145(3) Uani d . 1 1 . .
    C C8 0.53006(16) 0.21960(5) 0.06381(15) 0.0166(3) Uani d . 1 1 . .
    H H8A 0.4538 0.2289 0.1071 0.020 Uiso calc R 1 1 . .
    H H8B 0.5888 0.2516 0.0595 0.020 Uiso calc R 1 1 . .
    C C9 0.64433(15) 0.17545(5) 0.15886(15) 0.0150(3) Uani d . 1 1 . .
    H H9A 0.7540 0.1898 0.2160 0.018 Uiso calc R 1 1 . .
    C C10 0.59077(15) 0.14822(5) 0.26960(15) 0.0144(3) Uani d . 1 1 . .
    C C11 0.66466(15) 0.15890(5) 0.42750(15) 0.0157(3) Uani d . 1 1 . .
    H H11A 0.7516 0.1827 0.4662 0.019 Uiso calc R 1 1 . .
    C C12 0.61322(15) 0.13533(5) 0.52878(15) 0.0163(3) Uani d . 1 1 . .
    H H12A 0.6637 0.1434 0.6358 0.020 Uiso calc R 1 1 . .
    C C13 0.48746(15) 0.09970(5) 0.47389(15) 0.0149(3) Uani d . 1 1 . .
    C C14 0.41061(16) 0.08924(5) 0.31602(16) 0.0183(3) Uani d . 1 1 . .
    H H14A 0.3231 0.0657 0.2770 0.022 Uiso calc R 1 1 . .
    C C15 0.46348(16) 0.11366(5) 0.21675(15) 0.0182(3) Uani d . 1 1 . .
    H H15A 0.4109 0.1065 0.1092 0.022 Uiso calc R 1 1 . .
    C C16 0.32760(16) 0.03716(6) 0.53447(16) 0.0204(3) Uani d . 1 1 . .
    H H16A 0.3520 0.0088 0.4768 0.024 Uiso calc R 1 1 . .
    H H16B 0.2245 0.0531 0.4663 0.024 Uiso calc R 1 1 . .
    C C17 0.32115(19) 0.01539(6) 0.67807(19) 0.0280(3) Uani d . 1 1 . .
    H H17A 0.2386 -0.0117 0.6495 0.042 Uiso calc R 1 1 . .
    H H17B 0.2967 0.0439 0.7338 0.042 Uiso calc R 1 1 . .
    H H17C 0.4239 -0.0002 0.7445 0.042 Uiso calc R 1 1 . .
    C C18 0.74149(15) 0.10126(5) 0.04269(15) 0.0149(3) Uani d . 1 1 . .
    C C19 1.0976(2) 0.07701(7) 0.8804(2) 0.0324(4) Uani d . 1 1 . .
    H H19A 1.1349 0.1057 0.8353 0.049 Uiso calc R 1 1 . .
    H H19B 1.1843 0.0520 0.9323 0.049 Uiso calc R 1 1 . .
    H H19C 1.0623 0.0916 0.9555 0.049 Uiso calc R 1 1 . .
    C C20 0.96096(18) 0.04889(6) 0.75385(18) 0.0272(3) Uani d . 1 1 . .
    H H20A 0.8781 0.0749 0.6948 0.033 Uiso calc R 1 1 . .
    H H20B 0.9987 0.0322 0.6818 0.033 Uiso calc R 1 1 . .
    H H2N3 0.620(2) 0.0803(7) -0.168(2) 0.025(4) Uiso d . 1 1 . .
    H H1N3 0.772(2) 0.0504(7) -0.0899(19) 0.023(4) Uiso d . 1 1 . .
    H H1O2 0.957(2) -0.0164(8) 0.835(2) 0.044(6) Uiso d . 1 1 . .
loop_
    _atom_site_aniso_label
    _atom_site_aniso_U_11
    _atom_site_aniso_U_22
    _atom_site_aniso_U_33
    _atom_site_aniso_U_12
    _atom_site_aniso_U_13
    _atom_site_aniso_U_23
    Cl1 0.0265(2) 0.02200(19) 0.0290(2) 0.00534(14) -0.00589(16) 0.00216(15)
    S2 0.01535(17) 0.01703(18) 0.01616(18) 0.00211(12) 0.00463(14) 0.00103(12)
    O1 0.0217(5) 0.0193(5) 0.0151(5) -0.0045(4) 0.0081(4) 0.0002(4)
    O2 0.0202(5) 0.0218(5) 0.0279(6) 0.0030(4) 0.0099(4) -0.0036(4)
    N1 0.0148(5) 0.0188(6) 0.0127(5) 0.0017(4) 0.0052(5) 0.0019(4)
    N2 0.0162(5) 0.0172(6) 0.0110(5) 0.0035(4) 0.0043(5) 0.0007(4)
    N3 0.0180(6) 0.0205(6) 0.0165(6) 0.0054(5) 0.0059(5) -0.0017(5)
    C1 0.0186(7) 0.0153(6) 0.0190(7) 0.0011(5) 0.0099(6) 0.0002(5)
    C2 0.0187(7) 0.0199(7) 0.0169(7) -0.0014(5) 0.0058(6) -0.0016(5)
    C3 0.0155(6) 0.0207(7) 0.0194(7) 0.0020(5) 0.0039(6) 0.0044(6)
    C4 0.0197(7) 0.0150(7) 0.0232(7) 0.0028(5) 0.0090(6) 0.0012(5)
    C5 0.0176(6) 0.0176(7) 0.0160(7) -0.0005(5) 0.0080(6) -0.0010(5)
    C6 0.0146(6) 0.0178(7) 0.0159(7) 0.0002(5) 0.0090(6) 0.0024(5)
    C7 0.0165(6) 0.0151(6) 0.0146(7) -0.0005(5) 0.0093(5) 0.0011(5)
    C8 0.0202(7) 0.0150(6) 0.0144(7) 0.0018(5) 0.0073(6) 0.0010(5)
    C9 0.0167(6) 0.0150(6) 0.0138(6) 0.0003(5) 0.0069(5) -0.0011(5)
    C10 0.0154(6) 0.0128(6) 0.0145(6) 0.0036(5) 0.0057(5) 0.0008(5)
    C11 0.0141(6) 0.0142(6) 0.0167(7) -0.0004(5) 0.0045(5) -0.0009(5)
    C12 0.0182(6) 0.0165(6) 0.0115(6) 0.0012(5) 0.0038(5) -0.0006(5)
    C13 0.0174(6) 0.0139(6) 0.0147(7) 0.0032(5) 0.0083(5) 0.0023(5)
    C14 0.0170(7) 0.0189(7) 0.0171(7) -0.0039(5) 0.0053(6) -0.0018(5)
    C15 0.0190(7) 0.0216(7) 0.0114(6) -0.0016(5) 0.0038(6) -0.0016(5)
    C16 0.0197(7) 0.0195(7) 0.0232(7) -0.0039(5) 0.0103(6) -0.0007(6)
    C17 0.0324(8) 0.0263(8) 0.0321(9) -0.0050(6) 0.0203(7) 0.0027(6)
    C18 0.0161(6) 0.0145(6) 0.0167(7) -0.0010(5) 0.0096(6) 0.0019(5)
    C19 0.0400(9) 0.0287(8) 0.0365(9) -0.0080(7) 0.0240(8) -0.0059(7)
    C20 0.0263(8) 0.0299(8) 0.0259(8) 0.0076(6) 0.0116(7) 0.0047(6)
_geom_special_details
;
 All esds (except the esd in the dihedral angle between two l.s. planes)
 are estimated using the full covariance matrix.  The cell esds are taken
 into account individually in the estimation of esds in distances, angles
 and torsion angles; correlations between esds in cell parameters are only
 used when they are defined by crystal symmetry.  An approximate (isotropic)
 treatment of cell esds is used for estimating esds involving l.s. planes.
;
loop_
    _geom_bond_atom_site_label_1
    _geom_bond_atom_site_label_2
    _geom_bond_site_symmetry_2
    _geom_bond_distance
    _geom_bond_publ_flag
    Cl1 C3 . 1.7488(14) ?
    S2 C18 . 1.6962(13) ?
    O1 C13 . 1.3685(16) ?
    O1 C16 . 1.4402(16) ?
    O2 C20 . 1.4256(19) ?
    O2 H1O2 . 0.85(2) ?
    N1 C7 . 1.2866(18) ?
    N1 N2 . 1.3938(15) ?
    N2 C18 . 1.3539(17) ?
    N2 C9 . 1.4782(17) ?
    N3 C18 . 1.3276(18) ?
    N3 H2N3 . 0.879(19) ?
    N3 H1N3 . 0.856(18) ?
    C1 C2 . 1.3817(19) ?
    C1 C6 . 1.4024(19) ?
    C1 H1A . 0.9500 ?
    C2 C3 . 1.390(2) ?
    C2 H2A . 0.9500 ?
    C3 C4 . 1.383(2) ?
    C4 C5 . 1.3892(19) ?
    C4 H4A . 0.9500 ?
    C5 C6 . 1.3958(19) ?
    C5 H5A . 0.9500 ?
    C6 C7 . 1.4673(18) ?
    C7 C8 . 1.5112(18) ?
    C8 C9 . 1.5468(18) ?
    C8 H8A . 0.9900 ?
    C8 H8B . 0.9900 ?
    C9 C10 . 1.5145(19) ?
    C9 H9A . 1.0000 ?
    C10 C15 . 1.3863(19) ?
    C10 C11 . 1.3941(19) ?
    C11 C12 . 1.385(2) ?
    C11 H11A . 0.9500 ?
    C12 C13 . 1.3939(19) ?
    C12 H12A . 0.9500 ?
    C13 C14 . 1.3941(19) ?
    C14 C15 . 1.387(2) ?
    C14 H14A . 0.9500 ?
    C15 H15A . 0.9500 ?
    C16 C17 . 1.504(2) ?
    C16 H16A . 0.9900 ?
    C16 H16B . 0.9900 ?
    C17 H17A . 0.9800 ?
    C17 H17B . 0.9800 ?
    C17 H17C . 0.9800 ?
    C19 C20 . 1.512(2) ?
    C19 H19A . 0.9800 ?
    C19 H19B . 0.9800 ?
    C19 H19C . 0.9800 ?
    C20 H20A . 0.9900 ?
    C20 H20B . 0.9900 ?
loop_
    _geom_angle_atom_site_label_1
    _geom_angle_atom_site_label_2
    _geom_angle_atom_site_label_3
    _geom_angle_site_symmetry_1
    _geom_angle_site_symmetry_3
    _geom_angle
    _geom_angle_publ_flag
    C13 O1 C16 . . 118.05(10) ?
    C20 O2 H1O2 . . 104.9(14) ?
    C7 N1 N2 . . 107.89(11) ?
    C18 N2 N1 . . 119.61(11) ?
    C18 N2 C9 . . 127.33(11) ?
    N1 N2 C9 . . 113.00(10) ?
    C18 N3 H2N3 . . 119.5(11) ?
    C18 N3 H1N3 . . 120.6(11) ?
    H2N3 N3 H1N3 . . 119.2(16) ?
    C2 C1 C6 . . 120.76(12) ?
    C2 C1 H1A . . 119.6 ?
    C6 C1 H1A . . 119.6 ?
    C1 C2 C3 . . 118.72(13) ?
    C1 C2 H2A . . 120.6 ?
    C3 C2 H2A . . 120.6 ?
    C4 C3 C2 . . 122.02(13) ?
    C4 C3 Cl1 . . 118.66(11) ?
    C2 C3 Cl1 . . 119.32(11) ?
    C3 C4 C5 . . 118.68(13) ?
    C3 C4 H4A . . 120.7 ?
    C5 C4 H4A . . 120.7 ?
    C4 C5 C6 . . 120.77(13) ?
    C4 C5 H5A . . 119.6 ?
    C6 C5 H5A . . 119.6 ?
    C5 C6 C1 . . 119.05(12) ?
    C5 C6 C7 . . 119.99(12) ?
    C1 C6 C7 . . 120.95(12) ?
    N1 C7 C6 . . 121.02(12) ?
    N1 C7 C8 . . 113.92(11) ?
    C6 C7 C8 . . 125.05(11) ?
    C7 C8 C9 . . 102.17(10) ?
    C7 C8 H8A . . 111.3 ?
    C9 C8 H8A . . 111.3 ?
    C7 C8 H8B . . 111.3 ?
    C9 C8 H8B . . 111.3 ?
    H8A C8 H8B . . 109.2 ?
    N2 C9 C10 . . 111.87(10) ?
    N2 C9 C8 . . 100.63(10) ?
    C10 C9 C8 . . 113.08(11) ?
    N2 C9 H9A . . 110.3 ?
    C10 C9 H9A . . 110.3 ?
    C8 C9 H9A . . 110.3 ?
    C15 C10 C11 . . 118.09(12) ?
    C15 C10 C9 . . 121.20(12) ?
    C11 C10 C9 . . 120.66(12) ?
    C12 C11 C10 . . 120.95(12) ?
    C12 C11 H11A . . 119.5 ?
    C10 C11 H11A . . 119.5 ?
    C11 C12 C13 . . 120.10(12) ?
    C11 C12 H12A . . 119.9 ?
    C13 C12 H12A . . 119.9 ?
    O1 C13 C12 . . 115.71(11) ?
    O1 C13 C14 . . 124.62(12) ?
    C12 C13 C14 . . 119.66(12) ?
    C15 C14 C13 . . 119.14(12) ?
    C15 C14 H14A . . 120.4 ?
    C13 C14 H14A . . 120.4 ?
    C10 C15 C14 . . 122.03(12) ?
    C10 C15 H15A . . 119.0 ?
    C14 C15 H15A . . 119.0 ?
    O1 C16 C17 . . 106.85(11) ?
    O1 C16 H16A . . 110.4 ?
    C17 C16 H16A . . 110.4 ?
    O1 C16 H16B . . 110.4 ?
    C17 C16 H16B . . 110.4 ?
    H16A C16 H16B . . 108.6 ?
    C16 C17 H17A . . 109.5 ?
    C16 C17 H17B . . 109.5 ?
    H17A C17 H17B . . 109.5 ?
    C16 C17 H17C . . 109.5 ?
    H17A C17 H17C . . 109.5 ?
    H17B C17 H17C . . 109.5 ?
    N3 C18 N2 . . 116.09(12) ?
    N3 C18 S2 . . 123.80(11) ?
    N2 C18 S2 . . 120.11(10) ?
    C20 C19 H19A . . 109.5 ?
    C20 C19 H19B . . 109.5 ?
    H19A C19 H19B . . 109.5 ?
    C20 C19 H19C . . 109.5 ?
    H19A C19 H19C . . 109.5 ?
    H19B C19 H19C . . 109.5 ?
    O2 C20 C19 . . 111.65(13) ?
    O2 C20 H20A . . 109.3 ?
    C19 C20 H20A . . 109.3 ?
    O2 C20 H20B . . 109.3 ?
    C19 C20 H20B . . 109.3 ?
    H20A C20 H20B . . 108.0 ?
loop_
    _geom_torsion_atom_site_label_1
    _geom_torsion_atom_site_label_2
    _geom_torsion_atom_site_label_3
    _geom_torsion_atom_site_label_4
    _geom_torsion_site_symmetry_1
    _geom_torsion_site_symmetry_2
    _geom_torsion_site_symmetry_3
    _geom_torsion_site_symmetry_4
    _geom_torsion
    _geom_torsion_publ_flag
    C7 N1 N2 C18 . . . . -168.23(12) ?
    C7 N1 N2 C9 . . . . 9.16(14) ?
    C6 C1 C2 C3 . . . . 0.5(2) ?
    C1 C2 C3 C4 . . . . 0.0(2) ?
    C1 C2 C3 Cl1 . . . . -179.93(11) ?
    C2 C3 C4 C5 . . . . -0.3(2) ?
    Cl1 C3 C4 C5 . . . . 179.57(11) ?
    C3 C4 C5 C6 . . . . 0.3(2) ?
    C4 C5 C6 C1 . . . . 0.1(2) ?
    C4 C5 C6 C7 . . . . 179.33(12) ?
    C2 C1 C6 C5 . . . . -0.5(2) ?
    C2 C1 C6 C7 . . . . -179.69(12) ?
    N2 N1 C7 C6 . . . . -179.82(11) ?
    N2 N1 C7 C8 . . . . 1.51(15) ?
    C5 C6 C7 N1 . . . . -165.56(13) ?
    C1 C6 C7 N1 . . . . 13.6(2) ?
    C5 C6 C7 C8 . . . . 13.0(2) ?
    C1 C6 C7 C8 . . . . -167.88(13) ?
    N1 C7 C8 C9 . . . . -10.54(15) ?
    C6 C7 C8 C9 . . . . 170.85(12) ?
    C18 N2 C9 C10 . . . . -77.42(16) ?
    N1 N2 C9 C10 . . . . 105.44(12) ?
    C18 N2 C9 C8 . . . . 162.24(12) ?
    N1 N2 C9 C8 . . . . -14.90(13) ?
    C7 C8 C9 N2 . . . . 13.98(12) ?
    C7 C8 C9 C10 . . . . -105.49(12) ?
    N2 C9 C10 C15 . . . . -39.66(16) ?
    C8 C9 C10 C15 . . . . 73.12(15) ?
    N2 C9 C10 C11 . . . . 142.87(12) ?
    C8 C9 C10 C11 . . . . -104.34(14) ?
    C15 C10 C11 C12 . . . . 0.53(19) ?
    C9 C10 C11 C12 . . . . 178.07(12) ?
    C10 C11 C12 C13 . . . . 1.0(2) ?
    C16 O1 C13 C12 . . . . -176.59(11) ?
    C16 O1 C13 C14 . . . . 2.15(19) ?
    C11 C12 C13 O1 . . . . 176.78(11) ?
    C11 C12 C13 C14 . . . . -2.0(2) ?
    O1 C13 C14 C15 . . . . -177.19(12) ?
    C12 C13 C14 C15 . . . . 1.5(2) ?
    C11 C10 C15 C14 . . . . -1.1(2) ?
    C9 C10 C15 C14 . . . . -178.60(12) ?
    C13 C14 C15 C10 . . . . 0.1(2) ?
    C13 O1 C16 C17 . . . . 175.50(11) ?
    N1 N2 C18 N3 . . . . -6.07(18) ?
    C9 N2 C18 N3 . . . . 176.96(12) ?
    N1 N2 C18 S2 . . . . 173.50(9) ?
    C9 N2 C18 S2 . . . . -3.47(18) ?
loop_
    _geom_hbond_atom_site_label_D
    _geom_hbond_atom_site_label_H
    _geom_hbond_atom_site_label_A
    _geom_hbond_site_symmetry_A
    _geom_hbond_distance_DH
    _geom_hbond_distance_HA
    _geom_hbond_distance_DA
    _geom_hbond_angle_DHA
    _geom_hbond_publ_flag
    N3 H2N3 O1 1_554 0.879(18) 2.225(18) 3.0531(16) 157.1(17) y
    N3 H1N3 O2 1_554 0.857(19) 2.019(19) 2.8324(18) 158.0(16) y
    O2 H1O2 S2 3_756 0.85(2) 2.43(2) 3.2340(12) 159.1(16) y
    C5 H5A Cg2 4_554 0.95 2.96 3.5701(15) 123 y
    C8 H8A Cg1 4_555 0.99 2.89 3.8543(17) 165 y
_iucr_refine_instructions_details
;
TITL I in P2(1)/c (100K)
CELL 0.71073   9.3145  25.3673   9.5565  90.000 115.082  90.000
ZERR    4.00   0.0004   0.0012   0.0005   0.000   0.001   0.000
LATT  1
SYMM -X, 0.5+Y, 0.5-Z
SFAC C H N O S CL
UNIT 80 96 12 8 4 4
TEMP -173.000
SIZE 0.241 0.242 0.487
L.S. 10
BOND $H
FMAP 2 1 60
PLAN 20
OMIT -4 50
OMIT -4 14 4
OMIT -5 11 4
OMIT -5 10 4
OMIT -1 5 3
OMIT 3 1 0
OMIT -1 3 1
OMIT -4 13 4
OMIT -6 0 6
OMIT -2 15 4
OMIT -2 3 4
OMIT 0 15 4
OMIT 0 2 1
ACTA
CONF
WGHT    0.030500    1.059800
FVAR       0.36931
CL1   6   -0.111047    0.286557   -0.622610    11.00000    0.02650    0.02200 =
         0.02900    0.00216   -0.00589    0.00534
S2    5    0.906775    0.091862    0.208916    11.00000    0.01535    0.01703 =
         0.01616    0.00103    0.00463    0.00211
O1    4    0.450715    0.076487    0.583826    11.00000    0.02170    0.01933 =
         0.01505    0.00025    0.00812   -0.00449
O2    4    0.894204    0.009514    0.814894    11.00000    0.02016    0.02185 =
         0.02791   -0.00361    0.00995    0.00295
N1    3    0.510746    0.150743   -0.107567    11.00000    0.01478    0.01875 =
         0.01274    0.00185    0.00524    0.00171
N2    3    0.637504    0.139835    0.033758    11.00000    0.01622    0.01724 =
         0.01102    0.00066    0.00431    0.00355
N3    3    0.705666    0.072783   -0.084299    11.00000    0.01796    0.02047 =
         0.01650   -0.00171    0.00587    0.00536
C1    1    0.222755    0.186088   -0.355129    11.00000    0.01861    0.01527 =
         0.01902    0.00022    0.00986    0.00111
AFIX  43
H1A   2    0.252898    0.150601   -0.360016    11.00000   -1.20000
AFIX   0
C2    1    0.093640    0.207166   -0.477640    11.00000    0.01871    0.01986 =
         0.01690   -0.00164    0.00577   -0.00139
AFIX  43
H2A   2    0.034343    0.186440   -0.566291    11.00000   -1.20000
AFIX   0
C3    1    0.052181    0.259280   -0.468677    11.00000    0.01551    0.02069 =
         0.01941    0.00436    0.00387    0.00205
C4    1    0.136036    0.290458   -0.341224    11.00000    0.01973    0.01500 =
         0.02323    0.00120    0.00897    0.00282
AFIX  43
H4A   2    0.106005    0.326048   -0.337685    11.00000   -1.20000
AFIX   0
C5    1    0.265063    0.268696   -0.218471    11.00000    0.01756    0.01756 =
         0.01604   -0.00097    0.00805   -0.00049
AFIX  43
H5A   2    0.323520    0.289598   -0.129968    11.00000   -1.20000
AFIX   0
C6    1    0.309814    0.216478   -0.223658    11.00000    0.01461    0.01780 =
         0.01586    0.00239    0.00895    0.00022
C7    1    0.447488    0.194349   -0.093608    11.00000    0.01647    0.01509 =
         0.01460    0.00110    0.00928   -0.00055
C8    1    0.530061    0.219596    0.063806    11.00000    0.02023    0.01500 =
         0.01440    0.00103    0.00729    0.00180
AFIX  23
H8A   2    0.453775    0.228867    0.107060    11.00000   -1.20000
H8B   2    0.588786    0.251630    0.059540    11.00000   -1.20000
AFIX   0
C9    1    0.644335    0.175448    0.158860    11.00000    0.01673    0.01499 =
         0.01378   -0.00114    0.00692    0.00030
AFIX  13
H9A   2    0.753977    0.189757    0.215957    11.00000   -1.20000
AFIX   0
C10   1    0.590773    0.148221    0.269601    11.00000    0.01540    0.01282 =
         0.01447    0.00083    0.00574    0.00359
C11   1    0.664661    0.158902    0.427499    11.00000    0.01407    0.01415 =
         0.01673   -0.00094    0.00452   -0.00042
AFIX  43
H11A  2    0.751557    0.182699    0.466166    11.00000   -1.20000
AFIX   0
C12   1    0.613222    0.135328    0.528776    11.00000    0.01819    0.01654 =
         0.01149   -0.00064    0.00380    0.00123
AFIX  43
H12A  2    0.663716    0.143445    0.635843    11.00000   -1.20000
AFIX   0
C13   1    0.487463    0.099703    0.473886    11.00000    0.01741    0.01390 =
         0.01474    0.00231    0.00825    0.00317
C14   1    0.410609    0.089236    0.316015    11.00000    0.01700    0.01890 =
         0.01714   -0.00175    0.00531   -0.00387
AFIX  43
H14A  2    0.323143    0.065674    0.276954    11.00000   -1.20000
AFIX   0
C15   1    0.463484    0.113660    0.216746    11.00000    0.01897    0.02158 =
         0.01138   -0.00165    0.00379   -0.00162
AFIX  43
H15A  2    0.410862    0.106490    0.109202    11.00000   -1.20000
AFIX   0
C16   1    0.327603    0.037161    0.534472    11.00000    0.01969    0.01949 =
         0.02317   -0.00066    0.01028   -0.00390
AFIX  23
H16A  2    0.351969    0.008760    0.476821    11.00000   -1.20000
H16B  2    0.224505    0.053121    0.466306    11.00000   -1.20000
AFIX   0
C17   1    0.321149    0.015386    0.678072    11.00000    0.03238    0.02628 =
         0.03211    0.00270    0.02026   -0.00504
AFIX 137
H17A  2    0.238623   -0.011724    0.649478    11.00000   -1.50000
H17B  2    0.296680    0.043871    0.733781    11.00000   -1.50000
H17C  2    0.423940   -0.000179    0.744530    11.00000   -1.50000
AFIX   0
C18   1    0.741490    0.101259    0.042687    11.00000    0.01614    0.01452 =
         0.01667    0.00194    0.00962   -0.00103
C19   1    1.097643    0.077015    0.880356    11.00000    0.04003    0.02873 =
         0.03646   -0.00592    0.02404   -0.00800
AFIX 137
H19A  2    1.134863    0.105664    0.835293    11.00000   -1.50000
H19B  2    1.184322    0.052021    0.932288    11.00000   -1.50000
H19C  2    1.062328    0.091585    0.955476    11.00000   -1.50000
AFIX   0
C20   1    0.960960    0.048891    0.753848    11.00000    0.02629    0.02991 =
         0.02592    0.00473    0.01158    0.00760
AFIX  23
H20A  2    0.878093    0.074890    0.694751    11.00000   -1.20000
H20B  2    0.998673    0.032245    0.681846    11.00000   -1.20000
AFIX   0
H2N3  2    0.619872    0.080298   -0.167954    11.00000    0.02493
H1N3  2    0.771841    0.050405   -0.089906    11.00000    0.02336
H1O2  2    0.957011   -0.016434    0.834919    11.00000    0.04446
HKLF 4
REM  mo_tpycl1_0m in P2(1)/c (100K)
REM R1 =  0.0270 for   3228 Fo > 4sig(Fo)  and  0.0302 for all   3514 data
REM    258 parameters refined using      0 restraints
END
WGHT      0.0305      1.0597
REM Highest difference peak  0.286,  deepest hole -0.212,  1-sigma level  0.039
Q1    1   0.5937  0.1997  0.1189  11.00000  0.05    0.29
Q2    1   0.6180  0.1604  0.2188  11.00000  0.05    0.23
Q3    1   0.1190  0.2791 -0.4208  11.00000  0.05    0.23
Q4    1   0.6080  0.1608  0.3364  11.00000  0.05    0.22
Q5    1   0.2780  0.2397 -0.2201  11.00000  0.05    0.22
Q6    1   0.4663  0.2034 -0.0178  11.00000  0.05    0.22
Q7    1   0.5384  0.1204  0.4878  11.00000  0.05    0.21
Q8    1   0.2156  0.2808 -0.2982  11.00000  0.05    0.20
Q9    1   0.3681  0.2015 -0.1558  11.00000  0.05    0.19
Q10   1   0.4448  0.0979  0.3962  11.00000  0.05    0.19
Q11   1   0.2461  0.1983 -0.2647  11.00000  0.05    0.18
Q12   1   0.5646  0.1249  0.2508  11.00000  0.05    0.18
Q13   1   0.5981  0.1599  0.4650  11.00000  0.05    0.18
Q14   1   0.0891  0.2402 -0.4754  11.00000  0.05    0.17
Q15   1   0.6755  0.1195  0.0473  11.00000  0.05    0.17
Q16   1   0.6510  0.1563  0.1053  11.00000  0.05    0.16
Q17   1   0.5014  0.1798 -0.1136  11.00000  0.05    0.16
Q18   1   0.3995  0.1182  0.2597  11.00000  0.05    0.15
Q19   1   0.4451  0.1658 -0.0830  11.00000  0.05    0.14
Q20   1   0.6674  0.1395  0.4788  11.00000  0.05    0.14
;
