# Supplementary material for: 3-(4-Chloro­phen­yl)-5-(4-eth­oxy­phen­yl)-4,5-dihydro-1H-pyrazole-1-carbothio­amide ethanol monosolvate
Source: Acta Crystallogr Sect E Struct Rep Online. 2013 Mar 2;69(Pt 4):o464–5. doi: 10.1107/S1600536813005369 (PMC3629506; doi:10.1107/S1600536813005369)
Supplement: Supplementary file 2 [file e-69-0o464-Isup2.hkl]

# 
# h,k,l, Fc-squared, Fo-squared, sigma(Fo-squared) and status flag 
# 
data_I
_shelx_title ' mo_tpycl1_0m in P2(1)/c (100K)' 
_shelx_refln_list_code          4 
_shelx_F_calc_maximum      275.62 
_exptl_crystal_F_000       856.00 
_reflns_d_resolution_high  0.8409 
 
loop_ 
 _symmetry_equiv_pos_as_xyz 
 'x, y, z' 
 '-x, y+1/2, -z+1/2' 
 '-x, -y, -z' 
 'x, -y-1/2, z-1/2' 
 
_cell_length_a     9.3145 
_cell_length_b    25.3673 
_cell_length_c     9.5565 
_cell_angle_alpha  90.000 
_cell_angle_beta  115.082 
_cell_angle_gamma  90.000 
 
_shelx_F_squared_multiplier     1.000 
 
loop_ 
 _refln_index_h 
 _refln_index_k 
 _refln_index_l 
 _refln_F_squared_calc 
 _refln_F_squared_meas 
 _refln_F_squared_sigma 
 _refln_observed_status 
   1   0   0     3082.67     2966.14     76.40 o 
   2   0   0     5365.82     5654.33    145.62 o 
   3   0   0        0.15       17.56      3.85 o 
   4   0   0     5146.27     4980.56     63.31 o 
   5   0   0    15611.23    15567.68    192.81 o 
   6   0   0     2282.10     2311.18     32.32 o 
   7   0   0      451.45      473.52     10.08 o 
   8   0   0      297.09      308.12      9.24 o 
   9   0   0     1364.23     1336.41     28.50 o 
  10   0   0      496.88      520.56     13.81 o 
   1   1   0      579.79      577.06      9.21 o 
   2   1   0      226.37      214.78      5.23 o 
   4   1   0     1008.44      972.17     12.00 o 
   5   1   0     2350.68     2463.74     23.64 o 
   6   1   0        6.64       12.67      1.48 o 
   7   1   0     1638.92     1640.33     17.56 o 
   8   1   0      516.21      494.87     10.43 o 
   9   1   0        5.30        4.90      2.13 o 
  10   1   0       40.51       41.35      3.38 o 
   0   2   0     3260.26     3137.45     79.83 o 
   1   2   0        3.97        0.98      0.78 o 
   2   2   0        1.53        3.28      1.22 o 
   3   2   0     1478.22     1413.53     17.50 o 
   4   2   0       81.09       87.71      3.06 o 
   5   2   0       26.27       34.95      2.83 o 
   6   2   0        9.63       12.78      2.18 o 
   7   2   0        0.58       -0.79      1.31 o 
   8   2   0      364.48      368.23      6.87 o 
   9   2   0       10.00        7.83      2.17 o 
  10   2   0       78.86       72.78      4.22 o 
   1   3   0     6173.37     6141.24     89.90 o 
   2   3   0     1367.01     1479.09     23.22 o 
   3   3   0     1109.22     1143.68     12.26 o 
   4   3   0     6838.60     7161.82     63.15 o 
   5   3   0      174.76      152.43      3.37 o 
   6   3   0      607.75      597.23      8.28 o 
   7   3   0      482.17      499.43      7.37 o 
   8   3   0      181.47      208.61      5.05 o 
   9   3   0      229.65      232.71      7.27 o 
   0   4   0      662.24      683.21     19.40 o 
   1   4   0    19558.21    19466.09    350.30 o 
   2   4   0     1808.40     1960.00     30.31 o 
   3   4   0       88.27       91.92      2.92 o 
   4   4   0       20.37       18.19      1.18 o 
   5   4   0      915.81     1008.73     11.07 o 
   6   4   0       38.31       38.35      2.20 o 
   7   4   0      591.12      588.58      8.22 o 
   8   4   0      109.73      114.75      4.05 o 
   9   4   0      257.45      257.37      7.34 o 
   1   5   0     7540.30     7724.09    146.56 o 
   2   5   0    16421.67    16460.65    240.26 o 
   3   5   0      411.79      455.69      5.86 o 
   4   5   0       83.56      100.82      3.07 o 
   5   5   0      497.23      531.53      6.39 o 
   6   5   0      469.06      487.43      7.41 o 
   7   5   0      194.01      180.05      4.17 o 
   8   5   0        6.25        8.03      1.99 o 
   9   5   0       31.16       32.89      2.99 o 
   0   6   0     5750.76     5618.07    144.33 o 
   1   6   0     3242.95     3304.09     61.30 o 
   2   6   0     2388.75     2401.92     37.03 o 
   3   6   0     1464.71     1546.71     17.65 o 
   4   6   0      443.84      570.97      6.38 o 
   5   6   0     2148.36     2277.31     20.81 o 
   6   6   0     2592.00     2527.03     28.81 o 
   7   6   0      299.60      312.71      5.63 o 
   8   6   0      105.15      111.33      6.46 o 
   9   6   0       47.49       43.72      3.24 o 
   1   7   0      698.30      658.13     20.77 o 
   2   7   0      884.38      929.81     12.12 o 
   3   7   0      512.04      663.96      7.91 o 
   4   7   0      177.23      179.90      2.77 o 
   5   7   0       93.52      116.53      3.03 o 
   6   7   0      131.28      135.32      3.39 o 
   7   7   0      531.00      514.10      8.01 o 
   8   7   0      311.92      323.90      8.61 o 
   9   7   0      393.53      379.69      8.73 o 
   0   8   0     1360.24     1211.18     35.08 o 
   1   8   0     1098.39     1053.00     22.04 o 
   2   8   0      278.81      259.83      5.21 o 
   3   8   0      155.96      180.98      3.24 o 
   4   8   0       13.92       19.54      1.14 o 
   5   8   0       98.43       95.18      2.92 o 
   6   8   0       23.64       30.26      1.91 o 
   7   8   0       72.97       76.37      4.44 o 
   8   8   0      171.45      158.34      5.24 o 
   9   8   0      597.47      589.72      9.02 o 
   1   9   0        7.24       17.51      2.40 o 
   2   9   0     4100.44     4163.44     54.06 o 
   3   9   0     2436.86     2755.32     25.71 o 
   4   9   0     6266.60     6509.05     49.30 o 
   5   9   0       37.82       41.03      1.72 o 
   6   9   0      257.37      251.61      4.05 o 
   7   9   0      120.37      129.70      3.68 o 
   8   9   0       89.65       76.34      3.21 o 
   9   9   0      178.33      214.43      5.35 o 
   0  10   0     9116.04     8818.28    226.92 o 
   1  10   0     4176.97     3972.28     74.78 o 
   2  10   0      394.39      374.96      7.04 o 
   3  10   0     5622.20     5976.17     53.69 o 
   4  10   0     1307.91     1246.99     14.42 o 
   5  10   0     4535.61     4494.60     35.03 o 
   6  10   0     2659.48     2660.51     23.35 o 
   7  10   0       29.45       38.07      2.46 o 
   8  10   0      118.29      114.26      3.86 o 
   9  10   0     1284.53     1313.62     15.59 o 
   1  11   0      879.71     1025.56     48.80 o 
   2  11   0     7454.35     7776.19     79.16 o 
   3  11   0      445.58      382.67      5.10 o 
   4  11   0       21.73       17.69      1.20 o 
   5  11   0      489.66      559.73      6.29 o 
   6  11   0       14.90       22.00      1.76 o 
   7  11   0     1488.31     1493.01     15.50 o 
   8  11   0        8.98        8.21      1.84 o 
   9  11   0        1.79        0.93      1.84 o 
   0  12   0      355.34      305.51     13.35 o 
   1  12   0      209.77      214.09      7.74 o 
   2  12   0       89.10       91.69      2.64 o 
   3  12   0      119.93      104.04      2.13 o 
   4  12   0       56.49       65.85      2.02 o 
   5  12   0        9.01        4.76      1.07 o 
   6  12   0      431.82      446.74      6.36 o 
   7  12   0      221.95      240.65      4.77 o 
   8  12   0      133.15      127.98      4.04 o 
   9  12   0       34.35       35.23      3.59 o 
   1  13   0        0.03        2.25      1.19 o 
   2  13   0     1339.76     1431.01     16.57 o 
   3  13   0      397.71      455.55      5.04 o 
   4  13   0      625.34      586.11      6.29 o 
   5  13   0       10.70       17.04      1.45 o 
   6  13   0      194.36      177.36      3.90 o 
   7  13   0      144.86      161.11      4.05 o 
   8  13   0      266.85      245.99      6.18 o 
   9  13   0      234.55      261.91      6.13 o 
   0  14   0     7525.67     7517.85    133.15 o 
   1  14   0        3.67        6.01      1.41 o 
   2  14   0      264.18      282.08      5.47 o 
   3  14   0      458.70      459.29      5.15 o 
   4  14   0     3259.41     3287.86     26.34 o 
   5  14   0     1622.87     1621.51     14.45 o 
   6  14   0       96.40       93.93      3.22 o 
   7  14   0      480.04      472.42      7.06 o 
   8  14   0      218.69      254.97      5.61 o 
   1  15   0     1245.73     1147.99     17.21 o 
   2  15   0     1736.29     1638.66     13.78 o 
   3  15   0     2040.01     2001.39     17.39 o 
   4  15   0       13.60       15.09      1.30 o 
   5  15   0       18.29       17.35      1.53 o 
   6  15   0      473.32      437.87      6.51 o 
   7  15   0      653.32      717.45      9.85 o 
   8  15   0     1228.63     1141.26     14.80 o 
   0  16   0     7040.03     7114.53    127.04 o 
   1  16   0      152.48      116.57      2.48 o 
   2  16   0      412.53      371.70      4.52 o 
   3  16   0      269.78      255.76      3.94 o 
   4  16   0     1134.26     1130.09     12.80 o 
   5  16   0     3838.77     3813.31     33.66 o 
   6  16   0      144.62      151.50      6.08 o 
   7  16   0       40.21       49.44      2.88 o 
   8  16   0      189.14      199.96      5.60 o 
   1  17   0      172.01      168.01      3.04 o 
   2  17   0     1107.97     1066.80     10.28 o 
   3  17   0     1045.81     1026.31     12.11 o 
   4  17   0       11.15       10.62      1.47 o 
   5  17   0      716.75      699.73     14.46 o 
   6  17   0      131.13      118.03      3.82 o 
   7  17   0        0.57        1.36      1.64 o 
   8  17   0      572.07      582.47     13.30 o 
   0  18   0      250.30      248.28      5.39 o 
   1  18   0      156.48      189.88      3.32 o 
   2  18   0      163.43      153.12      3.06 o 
   3  18   0      110.86      112.63      3.23 o 
   4  18   0      246.32      246.14      4.21 o 
   5  18   0      408.97      366.61      6.14 o 
   6  18   0      582.41      553.15      8.19 o 
   7  18   0       60.00       74.33      3.50 o 
   8  18   0      127.49      110.94      4.56 o 
   1  19   0       67.02       63.01      2.27 o 
   2  19   0        1.62        1.26      1.00 o 
   3  19   0       48.26       52.94      2.30 o 
   4  19   0      203.56      197.44      4.47 o 
   5  19   0       79.89       84.60      3.31 o 
   6  19   0       30.51       29.25      2.43 o 
   7  19   0      170.29      188.42      6.21 o 
   0  20   0      475.84      499.21      8.57 o 
   1  20   0      194.84      160.97      3.26 o 
   2  20   0      634.09      624.99      6.83 o 
   3  20   0      140.64      160.60      3.87 o 
   4  20   0        0.63        1.00      1.24 o 
   5  20   0       22.73       15.46      2.18 o 
   6  20   0      154.70      169.49      4.60 o 
   7  20   0      228.51      221.21      5.46 o 
   1  21   0       42.88       47.81      2.11 o 
   2  21   0       20.21       16.51      1.44 o 
   3  21   0      239.74      233.75      5.04 o 
   4  21   0        0.74       -0.85      1.50 o 
   5  21   0      101.38      104.36      3.56 o 
   6  21   0        6.37        6.61      1.84 o 
   7  21   0        7.72       13.97      2.34 o 
   0  22   0      542.19      505.26      9.02 o 
   1  22   0       41.73       55.71      2.62 o 
   2  22   0        0.11       -0.64      1.08 o 
   3  22   0       89.61       91.54      3.40 o 
   4  22   0       88.88       71.27      2.99 o 
   5  22   0      146.33      137.72      4.07 o 
   6  22   0      495.88      472.11      7.50 o 
   1  23   0      173.37      184.60      3.77 o 
   2  23   0      130.25      122.65      3.15 o 
   3  23   0     1762.57     1738.28     18.47 o 
   4  23   0       17.93       18.09      1.93 o 
   5  23   0       17.10       13.68      2.11 o 
   6  23   0        5.56        8.30      1.98 o 
   0  24   0      153.45      154.06      5.11 o 
   1  24   0     1495.77     1436.38     13.92 o 
   2  24   0      147.78      152.10      3.46 o 
   3  24   0        1.36        2.96      1.61 o 
   4  24   0     1825.43     1804.97     18.32 o 
   5  24   0      455.83      488.30     10.29 o 
   6  24   0       72.21       61.53      3.74 o 
   1  25   0      494.70      523.37      7.06 o 
   2  25   0     1350.65     1374.81     13.00 o 
   3  25   0     1103.31     1074.25     13.97 o 
   4  25   0      158.17      175.78      5.19 o 
   5  25   0      120.51      111.09      5.13 o 
   0  26   0      682.46      673.46     13.23 o 
   1  26   0     1417.17     1399.15     15.75 o 
   2  26   0       13.92       12.93      2.43 o 
   3  26   0        0.20        0.26      1.89 o 
   4  26   0     1722.80     1813.64     23.13 o 
   5  26   0      371.32      435.53     10.33 o 
   1  27   0      423.79      443.85     11.06 o 
   2  27   0      164.06      149.92      5.31 o 
   3  27   0       99.29      101.55      6.81 o 
   4  27   0       63.61       52.31      5.75 o 
   0  28   0      449.90      436.09     24.95 o 
   1  28   0       99.33      112.95     23.15 o 
   2  28   0       26.40       26.84      5.44 o 
   3  28   0       27.80       30.28      3.73 o 
   1  29   0        0.54        0.73      2.93 o 
   2  29   0        0.94       -0.19      2.92 o 
   0  30   0      437.50      435.60     25.93 o 
   1  30   0       39.39       37.98      4.83 o 
 -10   1   1       58.84       55.85      3.62 o 
  -9   1   1      205.40      213.40      5.05 o 
  -8   1   1     1624.83     1570.86     17.23 o 
  -7   1   1       82.53       93.13      3.72 o 
  -6   1   1      408.36      439.97      6.18 o 
  -5   1   1      586.98      553.17      6.78 o 
  -4   1   1      754.59      772.50      9.78 o 
  -3   1   1      215.62      225.52      3.65 o 
  -2   1   1       54.63       54.37      2.75 o 
   0   1   1      460.19      420.63     25.07 o 
   1   1   1    10269.61    10313.58    130.06 o 
   2   1   1      392.39      413.66      6.11 o 
   3   1   1      156.47      149.39      3.85 o 
   4   1   1       27.49       34.69      1.77 o 
   5   1   1      801.90      844.74      9.77 o 
   6   1   1      322.56      298.47      6.50 o 
   7   1   1       54.73       55.25      3.07 o 
   8   1   1      108.49      111.57      6.74 o 
   9   1   1      349.56      344.67      7.56 o 
 -10   2   1       21.38       16.93      3.08 o 
  -9   2   1       62.65       68.34      3.49 o 
  -8   2   1      321.71      308.06      5.72 o 
  -7   2   1      249.85      245.27      4.69 o 
  -6   2   1     2269.81     2306.74     22.58 o 
  -5   2   1      621.14      720.55      8.25 o 
  -4   2   1      923.53     1010.53     12.21 o 
  -3   2   1       72.23       70.44      2.40 o 
  -2   2   1      126.12      132.37      4.36 o 
  -1   2   1     2279.56     2284.21     59.04 o 
   1   2   1     8666.95     8200.12    146.74 o 
   2   2   1      573.50      569.05      7.28 o 
   3   2   1       20.89       30.01      1.55 o 
   4   2   1     2077.44     2294.57     21.72 o 
   5   2   1      211.00      200.00      4.03 o 
   6   2   1       19.69       20.38      1.83 o 
   7   2   1        2.83        3.29      1.67 o 
   8   2   1      404.76      399.29      7.77 o 
   9   2   1       21.73       23.42      2.80 o 
 -10   3   1      179.52      182.59      5.56 o 
  -9   3   1      218.08      229.22      5.50 o 
  -8   3   1       99.23       99.98      3.81 o 
  -7   3   1       21.73       24.73      1.87 o 
  -6   3   1       43.35       51.18      2.63 o 
  -5   3   1     1081.46     1107.72     11.69 o 
  -4   3   1      225.51      184.36      3.55 o 
  -3   3   1      676.52      689.31     10.18 o 
  -2   3   1     2370.20     2423.91     45.35 o 
   0   3   1     4187.68     4100.79     60.29 o 
   1   3   1      140.72      108.96      3.85 o 
   2   3   1      117.70      108.96      2.88 o 
   3   3   1       10.07        8.16      0.97 o 
   4   3   1        1.64        1.72      0.84 o 
   5   3   1      180.85      197.52      4.93 o 
   6   3   1     1207.19     1282.65     14.98 o 
   7   3   1        3.22        1.51      1.67 o 
   8   3   1        7.65        9.12      2.09 o 
   9   3   1        0.16       -0.75      1.94 o 
 -10   4   1      844.76      807.11     12.70 o 
  -9   4   1      128.61      145.86      4.79 o 
  -8   4   1      338.27      340.39      6.16 o 
  -7   4   1      206.91      209.05      4.43 o 
  -6   4   1     2170.75     2237.36     23.34 o 
  -5   4   1       65.26       72.91      2.40 o 
  -4   4   1      340.01      323.08      5.14 o 
  -3   4   1     5147.36     5123.33     52.79 o 
  -2   4   1     5628.43     5419.93     98.68 o 
  -1   4   1     2259.43     2290.15     59.67 o 
   0   4   1       11.20        3.92      0.77 o 
   1   4   1       71.54       62.44      2.37 o 
   2   4   1     8534.41     8583.53     88.88 o 
   3   4   1      489.82      519.22      6.96 o 
   4   4   1       51.87       28.78      1.46 o 
   5   4   1     1698.63     1717.43     16.40 o 
   6   4   1      313.80      303.17      5.64 o 
   7   4   1     1358.35     1342.07     17.79 o 
   8   4   1      115.80      125.16      4.76 o 
   9   4   1      458.07      454.21     12.95 o 
 -10   5   1       51.72       50.05      3.57 o 
  -9   5   1       10.72       10.41      2.13 o 
  -8   5   1      211.19      213.33      4.73 o 
  -7   5   1     2194.76     2149.35     23.10 o 
  -6   5   1      491.32      438.53      6.63 o 
  -5   5   1       91.69       98.54      2.49 o 
  -4   5   1      784.14      825.04     11.18 o 
  -3   5   1      127.03      124.46      2.49 o 
  -2   5   1    75969.02    72372.23   1299.60 o 
  -1   5   1     1143.32     1180.67     23.11 o 
   0   5   1      629.50      661.22     12.23 o 
   1   5   1     3671.52     3792.26     56.83 o 
   2   5   1     5372.60     5399.58     56.65 o 
   3   5   1    17883.18    18102.50    170.81 o 
   4   5   1     3117.61     3123.32     29.36 o 
   5   5   1        0.72        0.55      0.99 o 
   6   5   1     1258.69     1201.77     13.49 o 
   7   5   1     4127.04     3976.52     43.26 o 
   8   5   1      863.36      899.45     13.17 o 
   9   5   1      199.25      220.40      6.90 o 
 -10   6   1       54.17       51.88      3.62 o 
  -9   6   1     1285.92     1287.02     20.23 o 
  -8   6   1       36.12       37.72      2.52 o 
  -7   6   1      127.66      127.61      4.36 o 
  -6   6   1       31.88       36.45      3.00 o 
  -5   6   1      325.49      313.58      4.45 o 
  -4   6   1     2650.44     2818.84     27.84 o 
  -3   6   1      403.23      366.08      6.10 o 
  -2   6   1      202.10      205.60      6.46 o 
  -1   6   1      910.05      910.78     21.60 o 
   0   6   1    15644.07    14996.62    219.41 o 
   1   6   1     5389.99     5343.72     79.49 o 
   2   6   1     1396.23     1392.98     16.00 o 
   3   6   1     1153.12     1248.21     13.67 o 
   4   6   1       47.11       35.53      1.51 o 
   5   6   1     1484.03     1463.43     13.02 o 
   6   6   1     1378.66     1311.01     15.43 o 
   7   6   1      132.50      152.71      5.21 o 
   8   6   1      637.98      623.83      9.08 o 
   9   6   1      174.19      167.92      5.01 o 
 -10   7   1      515.28      528.97      9.74 o 
  -9   7   1      348.84      375.69      9.90 o 
  -8   7   1     1178.53     1179.69     13.93 o 
  -7   7   1       57.13       50.65      2.57 o 
  -6   7   1        0.77        1.90      1.14 o 
  -5   7   1     2546.54     2551.18     22.83 o 
  -4   7   1      979.91     1011.33     12.23 o 
  -3   7   1        1.24       -0.38      0.76 o 
  -2   7   1     3448.48     3304.57     50.73 o 
  -1   7   1     5407.48     5121.64     93.83 o 
   0   7   1     4042.58     3823.79     70.68 o 
   1   7   1       82.85       91.83      3.32 o 
   2   7   1        2.13        1.78      0.89 o 
   3   7   1      575.57      572.43      7.73 o 
   4   7   1      736.90      759.02      7.46 o 
   5   7   1       14.25        9.00      1.15 o 
   6   7   1      335.05      335.79      5.59 o 
   7   7   1      566.54      554.25      8.04 o 
   8   7   1      786.07      750.20     10.30 o 
   9   7   1        0.45       -2.98      2.30 o 
 -10   8   1        0.12       -0.87      2.35 o 
  -9   8   1      142.90      149.21      5.24 o 
  -8   8   1       48.11       48.55      2.78 o 
  -7   8   1     1654.75     1611.96     17.24 o 
  -6   8   1     2290.89     2197.07     23.52 o 
  -5   8   1        1.02        3.66      1.01 o 
  -4   8   1      390.26      378.09      5.76 o 
  -3   8   1       46.40       24.03      1.38 o 
  -2   8   1     2582.39     2579.01     34.10 o 
  -1   8   1     2730.51     2700.37     51.20 o 
   0   8   1     2542.42     2403.14     53.94 o 
   1   8   1      376.67      364.62      6.43 o 
   2   8   1       13.24       17.61      1.74 o 
   3   8   1     1978.99     2217.22     18.91 o 
   4   8   1      503.42      579.22      6.16 o 
   5   8   1     1339.92     1419.78     12.78 o 
   6   8   1      189.17      185.71      4.03 o 
   7   8   1       88.96       92.45      3.98 o 
   8   8   1      199.26      189.61      4.82 o 
   9   8   1       16.34       14.83      2.38 o 
  -9   9   1     1413.39     1366.89     18.60 o 
  -8   9   1       26.64       23.60      2.54 o 
  -7   9   1      264.22      272.66      5.60 o 
  -6   9   1      945.48      894.09     11.32 o 
  -5   9   1      805.34      744.62      7.31 o 
  -4   9   1     1992.62     1927.16     21.67 o 
  -3   9   1      331.98      314.17      5.53 o 
  -2   9   1      149.43      166.83      4.53 o 
  -1   9   1     4587.10     4626.95     67.97 o 
   0   9   1     3399.01     3466.34     51.53 o 
   1   9   1        5.52       13.05      5.22 o 
   2   9   1      121.20      114.76      2.80 o 
   3   9   1     1598.48     1647.03     14.55 o 
   4   9   1       34.22       51.62      2.26 o 
   5   9   1       23.21       22.22      1.63 o 
   6   9   1        0.16        1.61      1.15 o 
   7   9   1      863.28      857.79     10.87 o 
   8   9   1       71.08       80.12      3.76 o 
   9   9   1       29.98       29.37      2.76 o 
  -9  10   1      135.09      143.57      4.31 o 
  -8  10   1      502.80      493.76      7.17 o 
  -7  10   1        5.36        3.53      1.29 o 
  -6  10   1      151.60      147.05      3.81 o 
  -5  10   1       15.82       15.71      1.22 o 
  -4  10   1     6824.19     6777.57     66.20 o 
  -3  10   1      241.74      274.79      5.18 o 
  -2  10   1     1323.84     1323.80     22.76 o 
  -1  10   1     1003.60      953.96     16.22 o 
   0  10   1      641.89      657.70     11.97 o 
   1  10   1     2254.08     2124.36     33.09 o 
   2  10   1      775.59      766.97     10.95 o 
   3  10   1     1393.46     1547.37     13.89 o 
   4  10   1     1202.22     1177.10     10.75 o 
   5  10   1     2139.37     2146.02     18.25 o 
   6  10   1      304.42      306.68      4.88 o 
   7  10   1      373.80      362.68      6.43 o 
   8  10   1      213.73      211.17      5.13 o 
   9  10   1      314.67      287.76      6.39 o 
  -9  11   1       27.05       22.22      2.86 o 
  -8  11   1      554.47      537.70      7.64 o 
  -7  11   1      681.04      701.16      9.74 o 
  -6  11   1      133.84      143.59      3.61 o 
  -5  11   1      322.80      345.50      4.36 o 
  -4  11   1     1978.42     1846.32     15.25 o 
  -3  11   1      119.10      158.60      3.85 o 
  -2  11   1     8052.41     8101.01    100.52 o 
  -1  11   1      652.82      630.12     11.79 o 
   0  11   1      385.75      405.15      8.53 o 
   1  11   1     4244.24     4239.11     63.27 o 
   2  11   1      519.32      485.65      7.02 o 
   3  11   1     3060.55     3054.10     25.51 o 
   4  11   1      192.93      175.97      3.08 o 
   5  11   1      267.02      253.43      4.23 o 
   6  11   1      499.10      496.22      6.73 o 
   7  11   1      149.66      163.67      4.49 o 
   8  11   1     1099.31     1075.50     13.39 o 
  -9  12   1       48.13       50.55      4.45 o 
  -8  12   1       24.54       19.79      2.04 o 
  -7  12   1      431.00      405.59      6.43 o 
  -6  12   1      417.47      398.32      5.48 o 
  -5  12   1     1080.34     1113.38     10.24 o 
  -4  12   1      232.45      251.78      3.43 o 
  -3  12   1      312.50      302.92      5.68 o 
  -2  12   1     1703.78     1792.18     24.49 o 
  -1  12   1      789.77      769.57     17.10 o 
   0  12   1      774.59      710.37     13.20 o 
   1  12   1        2.12        2.10      1.36 o 
   2  12   1      349.05      364.98      4.77 o 
   3  12   1       14.78       17.14      1.20 o 
   4  12   1      738.47      704.53      7.35 o 
   5  12   1      561.68      522.99     13.09 o 
   6  12   1      424.99      427.66      6.06 o 
   7  12   1        1.73        4.10      1.59 o 
   8  12   1        4.84        1.78      1.83 o 
  -9  13   1        0.24        0.50      1.69 o 
  -8  13   1      269.71      275.13      5.31 o 
  -7  13   1      834.89      811.45      9.69 o 
  -6  13   1       27.06       26.80      1.80 o 
  -5  13   1      986.64      966.80      9.23 o 
  -4  13   1        0.36        1.59      0.84 o 
  -3  13   1     1092.20     1091.53     16.24 o 
  -2  13   1       60.85       72.64      2.54 o 
  -1  13   1     1729.29     1877.57     30.24 o 
   0  13   1     1040.15     1078.28     18.76 o 
   1  13   1      274.72      276.12     10.90 o 
   2  13   1       20.23       44.57      2.29 o 
   3  13   1     1007.12     1093.65     10.05 o 
   4  13   1        2.18        0.86      0.97 o 
   5  13   1      564.80      592.81      7.17 o 
   6  13   1       45.81       49.64      2.54 o 
   7  13   1       28.70       33.42      2.51 o 
   8  13   1        0.40        1.90      1.82 o 
  -9  14   1       60.02       69.81      3.54 o 
  -8  14   1        0.68        2.97      1.64 o 
  -7  14   1      163.00      155.80      4.14 o 
  -6  14   1     3459.09     3443.68     29.37 o 
  -5  14   1      181.39      192.20      3.30 o 
  -4  14   1     1090.95     1065.44      9.72 o 
  -3  14   1      503.39      467.44      5.78 o 
  -2  14   1       45.93       64.10      2.82 o 
  -1  14   1      784.43      737.26      9.71 o 
   0  14   1     2181.93     2240.13     35.68 o 
   1  14   1      122.67       93.67      3.29 o 
   2  14   1      562.32      574.48      7.19 o 
   3  14   1       22.18       26.04      1.46 o 
   4  14   1      178.74      183.57      3.49 o 
   5  14   1      189.40      178.18      3.65 o 
   6  14   1      190.69      181.55      4.26 o 
   7  14   1       36.19       56.04      3.04 o 
   8  14   1        1.07       -1.86      2.34 o 
  -9  15   1        1.47        5.99      2.16 o 
  -8  15   1      351.73      370.69      6.66 o 
  -7  15   1      129.90      121.25      3.94 o 
  -6  15   1      240.89      227.86      4.48 o 
  -5  15   1     1449.85     1466.36     13.72 o 
  -4  15   1      682.82      664.28      7.21 o 
  -3  15   1      711.25      679.71      7.67 o 
  -2  15   1      666.91      670.17      8.48 o 
  -1  15   1       32.91       12.64      1.49 o 
   0  15   1      102.80       96.01      3.38 o 
   1  15   1     1149.65     1238.68     15.38 o 
   2  15   1     1691.99     1553.22     14.88 o 
   3  15   1      297.99      264.19      3.87 o 
   4  15   1     1525.75     1556.22     14.58 o 
   5  15   1       22.57       33.18      1.97 o 
   6  15   1      851.99      825.52     11.61 o 
   7  15   1      329.30      360.68      7.17 o 
   8  15   1      280.62      298.99      6.84 o 
  -8  16   1      194.83      188.47      5.60 o 
  -7  16   1       30.15       27.28      2.27 o 
  -6  16   1       78.10       72.27      2.98 o 
  -5  16   1     1457.78     1418.46     14.29 o 
  -4  16   1      163.49      153.29      3.22 o 
  -3  16   1      968.33      967.61      9.53 o 
  -2  16   1      107.67      119.00      2.82 o 
  -1  16   1      907.59      927.15     11.98 o 
   0  16   1     2346.51     2454.56     27.10 o 
   1  16   1        1.62        3.08      1.03 o 
   2  16   1       55.40       55.68      2.17 o 
   3  16   1      402.14      406.90      5.30 o 
   4  16   1      241.48      232.77      4.07 o 
   5  16   1      801.03      787.12      8.92 o 
   6  16   1      118.14      116.05      4.02 o 
   7  16   1        3.45        0.74      1.89 o 
   8  16   1       49.56       39.63      3.51 o 
  -8  17   1      645.76      655.94     11.24 o 
  -7  17   1       12.77       15.87      2.51 o 
  -6  17   1       36.69       30.19      2.63 o 
  -5  17   1     1423.71     1345.21     13.83 o 
  -4  17   1      523.49      509.07      6.15 o 
  -3  17   1     1494.27     1528.29     15.36 o 
  -2  17   1      133.70      116.45      3.28 o 
  -1  17   1        8.31       19.51      1.64 o 
   0  17   1       54.22       48.36      2.30 o 
   1  17   1      747.89      746.67      8.81 o 
   2  17   1       42.89       37.63      2.27 o 
   3  17   1        9.64       14.40      1.40 o 
   4  17   1      238.26      244.02      4.95 o 
   5  17   1      101.86      100.14      3.61 o 
   6  17   1      198.91      204.05      7.34 o 
   7  17   1       10.47        8.84      3.13 o 
  -8  18   1      339.92      331.57      7.02 o 
  -7  18   1      315.91      326.58      6.58 o 
  -6  18   1      722.57      725.60     10.22 o 
  -5  18   1       59.15       68.55      3.09 o 
  -4  18   1      123.10      127.10      2.95 o 
  -3  18   1      436.50      373.10      6.57 o 
  -2  18   1     1132.26     1105.72     10.65 o 
  -1  18   1      265.58      239.12      5.00 o 
   0  18   1      626.03      604.38     14.20 o 
   1  18   1       18.43       26.66      1.97 o 
   2  18   1      701.79      693.23      8.67 o 
   3  18   1     1189.29     1179.17     11.76 o 
   4  18   1     1025.40     1061.47     12.41 o 
   5  18   1      191.41      207.43      5.58 o 
   6  18   1      143.03      138.42      4.96 o 
   7  18   1      260.93      237.90      6.48 o 
  -8  19   1       31.50       33.69      2.92 o 
  -7  19   1       52.69       35.73      3.15 o 
  -6  19   1      524.21      490.36      8.01 o 
  -5  19   1        4.90        7.47      2.38 o 
  -4  19   1       40.65       39.68      2.36 o 
  -3  19   1       22.45       19.00      1.67 o 
  -2  19   1     1235.95     1206.64     11.55 o 
  -1  19   1      135.25      109.66      2.69 o 
   0  19   1      417.79      404.09      5.43 o 
   1  19   1      173.88      175.64      4.27 o 
   2  19   1     1171.43     1170.92     13.98 o 
   3  19   1     3037.43     2932.24     32.27 o 
   4  19   1        5.97        9.26      1.64 o 
   5  19   1        5.92        0.98      1.56 o 
   6  19   1        1.81        0.78      1.89 o 
   7  19   1      348.22      332.26      7.74 o 
  -7  20   1      120.71      127.25      4.61 o 
  -6  20   1      220.88      219.08      6.13 o 
  -5  20   1     2391.70     2408.71     24.29 o 
  -4  20   1     1494.46     1511.90     17.22 o 
  -3  20   1      326.98      315.85      4.71 o 
  -2  20   1      546.12      510.34      6.22 o 
  -1  20   1     1097.01     1090.24     11.33 o 
   0  20   1     1885.95     1790.92     16.96 o 
   1  20   1     1218.43     1171.54     12.05 o 
   2  20   1      843.50      826.37     11.97 o 
   3  20   1      691.42      663.93      8.41 o 
   4  20   1      891.25      844.12     10.24 o 
   5  20   1      572.20      627.81     10.63 o 
   6  20   1     1500.44     1516.55     19.79 o 
   7  20   1      126.04      146.74      5.79 o 
  -7  21   1      335.73      346.31      7.05 o 
  -6  21   1      177.85      171.80      4.89 o 
  -5  21   1      110.30      127.00      3.92 o 
  -4  21   1       35.11       41.24      2.62 o 
  -3  21   1      221.91      207.49      3.91 o 
  -2  21   1      881.08      929.98      9.64 o 
  -1  21   1      585.88      561.14      7.11 o 
   0  21   1       73.16       78.50      2.99 o 
   1  21   1      191.41      198.44      4.83 o 
   2  21   1     1915.40     1877.53     22.68 o 
   3  21   1     1629.38     1620.90     17.53 o 
   4  21   1       84.51       86.57      3.27 o 
   5  21   1       86.35       94.99      5.95 o 
   6  21   1      364.82      385.08      8.13 o 
  -7  22   1        0.09        1.87      1.97 o 
  -6  22   1       16.33       12.61      2.20 o 
  -5  22   1      186.66      205.49      5.13 o 
  -4  22   1       74.10       81.34      3.44 o 
  -3  22   1      445.41      406.86      5.73 o 
  -2  22   1       21.80       21.03      1.67 o 
  -1  22   1        0.71        1.93      1.24 o 
   0  22   1      235.81      226.15      4.26 o 
   1  22   1      234.57      204.84      4.71 o 
   2  22   1       11.36       10.91      2.06 o 
   3  22   1      823.82      811.33     10.56 o 
   4  22   1       75.27       68.86      3.25 o 
   5  22   1       55.86       58.00      3.59 o 
   6  22   1      753.18      734.96     12.66 o 
  -6  23   1       29.26       18.83      2.41 o 
  -5  23   1      380.67      417.18      7.46 o 
  -4  23   1     1232.41     1227.71     15.01 o 
  -3  23   1       10.15       13.41      1.95 o 
  -2  23   1        4.22        5.12      1.64 o 
  -1  23   1      228.10      256.24      6.02 o 
   0  23   1       55.69       54.07      3.68 o 
   1  23   1      283.08      269.17      4.81 o 
   2  23   1       14.04       10.67      2.08 o 
   3  23   1      187.94      193.46      4.71 o 
   4  23   1        4.39        8.03      1.92 o 
   5  23   1      102.39      103.55      4.74 o 
   6  23   1        2.84        4.27      2.27 o 
  -6  24   1      271.30      265.19      9.13 o 
  -5  24   1       21.66       22.01      3.51 o 
  -4  24   1       10.61        7.89      2.45 o 
  -3  24   1      319.28      315.23      6.24 o 
  -2  24   1      749.09      722.11     10.24 o 
  -1  24   1      183.71      173.27      5.10 o 
   0  24   1       53.76       72.61      5.07 o 
   1  24   1      423.93      387.61     10.80 o 
   2  24   1       13.76       19.46      2.48 o 
   3  24   1      862.38      873.10     11.45 o 
   4  24   1      136.43      126.31      5.78 o 
   5  24   1       22.48       31.84      3.11 o 
  -5  25   1      194.96      200.87      7.74 o 
  -4  25   1      407.40      402.51      9.83 o 
  -3  25   1      160.83      140.89      7.15 o 
  -2  25   1        0.67        2.47      1.61 o 
  -1  25   1      234.08      204.29      4.99 o 
   0  25   1      292.94      314.65      9.66 o 
   1  25   1       25.33       27.33      2.77 o 
   2  25   1      298.38      307.46      7.12 o 
   3  25   1        1.38        0.41      1.70 o 
   4  25   1       41.78       36.67      2.93 o 
   5  25   1        7.01       13.35      2.60 o 
  -5  26   1      220.63      246.26      8.76 o 
  -4  26   1       58.75       57.44      5.48 o 
  -3  26   1        1.56       -1.59      2.09 o 
  -2  26   1        3.94        6.49      1.82 o 
  -1  26   1       11.81       15.24      2.08 o 
   0  26   1      123.08      121.13      4.96 o 
   1  26   1      532.80      534.83      9.67 o 
   2  26   1      227.83      223.44      5.88 o 
   3  26   1       61.40       62.83      3.52 o 
   4  26   1       33.93       40.00      5.42 o 
  -4  27   1      377.04      356.80     10.45 o 
  -3  27   1        9.44       14.00      2.85 o 
  -2  27   1      439.43      429.07      7.70 o 
  -1  27   1      140.29      127.15      4.47 o 
   0  27   1       19.01       25.26      3.31 o 
   1  27   1      218.48      251.13      6.51 o 
   2  27   1      218.56      211.73      5.60 o 
   3  27   1      125.10      147.10      5.97 o 
  -4  28   1       19.08       12.64      3.30 o 
  -3  28   1        9.28       10.82      4.62 o 
  -2  28   1        8.58       11.82      2.18 o 
  -1  28   1      212.13      225.65      8.81 o 
   0  28   1      587.21      582.60     10.42 o 
   1  28   1      183.40      195.04      5.94 o 
   2  28   1       19.58       22.50      2.57 o 
   3  28   1        2.06        0.34      1.99 o 
  -3  29   1      455.61      476.11     13.75 o 
  -2  29   1       29.30       27.05      2.79 o 
  -1  29   1      501.36      463.80     10.23 o 
   0  29   1       32.49       30.61      3.30 o 
   1  29   1        0.04        2.09      4.36 o 
   2  29   1      991.86     1017.76     13.92 o 
   0  30   1      628.88      687.69     15.51 o 
 -10   0   2       15.56       22.02      3.43 o 
  -9   0   2      125.93      120.92      5.65 o 
  -8   0   2       10.61       12.97      2.47 o 
  -7   0   2      177.50      181.54      7.95 o 
  -6   0   2        5.29        9.34      1.71 o 
  -5   0   2       74.34       52.63      3.11 o 
  -4   0   2     2044.27     2121.07     43.55 o 
  -3   0   2       76.92       77.59      4.37 o 
  -2   0   2     5093.56     5366.88    135.29 o 
  -1   0   2      539.06      543.59     15.69 o 
   0   0   2      167.98      208.44      5.18 o 
   1   0   2    17550.10    17235.66    252.73 o 
   2   0   2     2274.83     2326.90     44.65 o 
   3   0   2       25.44       17.35      1.90 o 
   4   0   2      307.48      264.52      5.93 o 
   5   0   2      505.50      464.10     12.47 o 
   6   0   2     4365.43     4344.96     65.61 o 
   7   0   2      191.69      177.17      6.92 o 
   8   0   2      216.46      227.68     10.87 o 
   9   0   2      195.46      194.84      8.22 o 
 -10   1   2      425.98      425.83      7.47 o 
  -9   1   2      203.75      202.54      4.79 o 
  -8   1   2       64.51       76.99      3.07 o 
  -7   1   2      121.31      119.68      3.25 o 
  -6   1   2      128.11      130.74      2.96 o 
  -5   1   2      464.83      473.11      6.94 o 
  -4   1   2       12.95       18.82      1.52 o 
  -3   1   2     3920.32     4078.14     46.42 o 
  -2   1   2     9990.50     9659.80    459.92 o 
  -1   1   2     1450.98     1520.66     28.37 o 
   0   1   2      364.60      367.70      8.71 o 
   1   1   2     2522.55     2537.31     33.56 o 
   3   1   2     4056.43     4142.52     40.75 o 
   4   1   2      575.15      507.97      6.85 o 
   5   1   2     2287.18     2271.16     23.77 o 
   6   1   2      111.53      117.80      3.82 o 
   7   1   2      450.83      453.67      8.11 o 
   8   1   2      248.71      271.19      6.41 o 
   9   1   2      601.46      602.65     10.67 o 
 -10   2   2      227.07      233.08      6.67 o 
  -9   2   2       15.99       15.40      2.01 o 
  -8   2   2      112.48      118.66      3.55 o 
  -7   2   2     3843.18     3841.70     36.09 o 
  -6   2   2      379.24      348.06      5.10 o 
  -5   2   2      822.31      772.00     10.06 o 
  -4   2   2      851.99      849.73     21.48 o 
  -3   2   2      822.01      778.32     15.50 o 
  -2   2   2    51082.27    48796.97   1026.08 o 
  -1   2   2     5397.82     5433.68     97.32 o 
   0   2   2     2530.54     2571.00     38.48 o 
   1   2   2     2860.04     2794.09     32.21 o 
   2   2   2      614.41      607.45     10.11 o 
   3   2   2     1672.41     1754.92     24.92 o 
   4   2   2      863.20      876.69      9.91 o 
   5   2   2        5.31        5.48      1.08 o 
   6   2   2      207.69      212.04      4.96 o 
   7   2   2      349.26      334.09      6.75 o 
   8   2   2       21.56       18.55      2.49 o 
   9   2   2       53.43       60.47      3.87 o 
 -10   3   2        5.07        3.19      1.82 o 
  -9   3   2     1345.07     1342.15     15.52 o 
  -8   3   2      699.48      681.32      9.07 o 
  -7   3   2       50.65       48.32      2.36 o 
  -6   3   2       21.17       29.65      1.68 o 
  -5   3   2      969.86      905.29     11.44 o 
  -4   3   2     1555.87     1409.21     37.09 o 
  -1   3   2       46.54       54.81      4.06 o 
   0   3   2      615.75      652.25     13.16 o 
   1   3   2     1218.91     1258.78     19.89 o 
   2   3   2     2494.60     2432.38     26.57 o 
   3   3   2      234.04      208.26      3.73 o 
   4   3   2      102.49      118.39      3.94 o 
   5   3   2      310.67      298.70      4.90 o 
   6   3   2     1708.60     1666.08     20.02 o 
   7   3   2        4.05        4.76      1.84 o 
   8   3   2      183.64      210.07      5.91 o 
 -10   4   2      227.20      228.11      5.69 o 
  -9   4   2        7.12        7.37      1.81 o 
  -8   4   2     1305.89     1299.09     14.63 o 
  -7   4   2     2212.47     2176.68     23.20 o 
  -6   4   2      903.90      832.00      9.53 o 
  -5   4   2      657.81      632.32     15.05 o 
  -4   4   2      985.31     1022.95     14.56 o 
  -3   4   2      920.27      869.15     14.39 o 
  -1   4   2     9909.04    10009.34    178.37 o 
   0   4   2      702.56      649.59     12.05 o 
   1   4   2      754.85      741.61     12.89 o 
   2   4   2      262.31      204.27      3.76 o 
   3   4   2     5490.11     5774.05     48.89 o 
   4   4   2     2319.10     2369.73     20.47 o 
   5   4   2      421.40      436.35      6.77 o 
   6   4   2      229.83      261.22      6.80 o 
   7   4   2      878.41      822.65     10.60 o 
   8   4   2       66.45       70.95      3.76 o 
 -10   5   2       25.81       28.34      2.94 o 
  -9   5   2      158.16      155.54      4.38 o 
  -8   5   2       44.88       40.94      2.46 o 
  -7   5   2      183.31      192.49      4.29 o 
  -6   5   2        2.04        0.98      0.90 o 
  -5   5   2        0.87        2.63      1.27 o 
  -4   5   2       65.78       70.80      2.95 o 
  -3   5   2     6207.06     6385.46     81.10 o 
  -2   5   2     1789.21     1744.45     47.77 o 
  -1   5   2     4839.55     4715.73     71.64 o 
   0   5   2      206.66      163.00      4.12 o 
   1   5   2      477.86      497.18      7.18 o 
   2   5   2     4400.67     4870.94     51.61 o 
   3   5   2      670.65      667.91      9.19 o 
   4   5   2     2174.82     2221.94     23.56 o 
   5   5   2       20.92       28.82      2.03 o 
   6   5   2     1242.77     1249.11     13.98 o 
   7   5   2        6.53        2.27      1.59 o 
   8   5   2      845.92      861.49     12.37 o 
 -10   6   2      199.94      206.95      5.97 o 
  -9   6   2       30.20       29.53      2.39 o 
  -8   6   2      303.22      319.92      5.83 o 
  -7   6   2     1466.42     1409.68     16.04 o 
  -6   6   2      167.84      142.38      4.78 o 
  -5   6   2       51.27       44.82      2.18 o 
  -4   6   2      121.81      128.18      3.68 o 
  -3   6   2      778.07      752.18     11.60 o 
  -2   6   2     2377.94     2031.09    291.27 o 
  -1   6   2     3854.64     3901.92    110.46 o 
   0   6   2        0.27        0.79      0.74 o 
   1   6   2      376.97      405.20      6.23 o 
   2   6   2     2359.33     2495.86     25.53 o 
   3   6   2       17.25       28.22      1.67 o 
   4   6   2     2026.76     1982.73     21.37 o 
   5   6   2      192.60      186.91      4.21 o 
   6   6   2       70.29       62.37      2.66 o 
   7   6   2       86.45       89.78      3.92 o 
   8   6   2      264.47      254.39      8.40 o 
 -10   7   2        9.13        9.56      2.42 o 
  -9   7   2      402.81      422.83      9.08 o 
  -8   7   2      169.07      180.48      4.26 o 
  -7   7   2       22.16       21.12      1.77 o 
  -6   7   2      294.07      310.00      5.67 o 
  -5   7   2      174.74      157.36      3.69 o 
  -4   7   2      286.45      312.94      5.65 o 
  -3   7   2     1651.17     1593.42     19.24 o 
  -2   7   2       83.29       80.73      3.33 o 
  -1   7   2      745.63      741.40     21.07 o 
   0   7   2      285.96      277.99      9.85 o 
   1   7   2      471.43      556.11      8.94 o 
   2   7   2     6555.15     7099.46     69.03 o 
   3   7   2       14.42       16.16      1.59 o 
   4   7   2      319.41      320.75      4.56 o 
   5   7   2      418.28      431.06      6.83 o 
   6   7   2      205.70      186.44      4.30 o 
   7   7   2       10.40        8.19      2.27 o 
   8   7   2      393.89      434.28      8.14 o 
 -10   8   2       43.26       41.03      3.32 o 
  -9   8   2      358.05      366.14      7.13 o 
  -8   8   2       29.06       32.94      2.49 o 
  -7   8   2      188.41      178.80      3.93 o 
  -6   8   2       83.36       97.61      3.11 o 
  -5   8   2      588.53      615.69      8.77 o 
  -4   8   2        6.39        4.67      0.87 o 
  -3   8   2     4121.06     4385.76     49.90 o 
  -2   8   2      118.02      122.41      3.72 o 
  -1   8   2       32.49       23.93      1.84 o 
   0   8   2       11.13       14.80      1.48 o 
   1   8   2      755.73      777.36     11.89 o 
   2   8   2        0.87        3.30      0.79 o 
   3   8   2        0.03       -0.15      0.77 o 
   4   8   2      162.15      179.97      3.16 o 
   5   8   2      483.63      506.97      7.66 o 
   6   8   2       18.46       20.36      1.95 o 
   7   8   2      511.40      530.17      8.75 o 
   8   8   2      164.64      167.81      5.47 o 
 -10   9   2      313.33      312.37      8.12 o 
  -9   9   2        7.82        7.32      2.29 o 
  -8   9   2     2096.88     2135.63     23.86 o 
  -7   9   2        0.02        1.58      1.57 o 
  -6   9   2       25.81       25.71      2.11 o 
  -5   9   2       12.32       22.47      1.61 o 
  -4   9   2      212.84      226.58      4.58 o 
  -3   9   2     7518.65     7644.42     85.62 o 
  -2   9   2        1.67        1.93      0.86 o 
  -1   9   2      182.72      177.25      4.98 o 
   0   9   2      110.83       93.28      2.60 o 
   1   9   2      306.10      314.20      6.13 o 
   2   9   2       74.24       48.97      1.96 o 
   3   9   2        3.88        0.01      0.83 o 
   4   9   2      507.38      484.61      6.19 o 
   5   9   2       18.78       13.51      1.56 o 
   6   9   2       59.18       70.53      3.07 o 
   7   9   2      779.83      724.98     11.38 o 
   8   9   2      535.00      564.97      9.62 o 
 -10  10   2        1.81       -0.77      1.86 o 
  -9  10   2      120.43      109.93      5.09 o 
  -8  10   2       47.31       49.11      3.70 o 
  -7  10   2        8.99       10.69      1.89 o 
  -6  10   2       10.92       11.67      1.68 o 
  -5  10   2       29.73       31.12      1.35 o 
  -4  10   2     2940.59     3011.43     35.72 o 
  -3  10   2      132.25      184.62      3.52 o 
  -2  10   2     2778.67     3081.88     39.35 o 
  -1  10   2        7.09        8.19      1.03 o 
   0  10   2     2337.03     2267.71     30.44 o 
   1  10   2      606.21      581.29      8.64 o 
   2  10   2     1108.92     1171.28     11.60 o 
   3  10   2      345.04      340.16      4.82 o 
   4  10   2     1745.01     1706.52     15.59 o 
   5  10   2     1798.34     1793.36     17.65 o 
   6  10   2       39.30       49.77      2.70 o 
   7  10   2     1268.99     1260.16     15.91 o 
   8  10   2       59.57       65.14      4.99 o 
 -10  11   2       18.11       19.18      2.49 o 
  -9  11   2       42.96       41.80      2.78 o 
  -8  11   2      109.31      100.82      3.43 o 
  -7  11   2       54.95       52.43      2.44 o 
  -6  11   2      523.70      531.39      7.23 o 
  -5  11   2      210.82      216.53      3.51 o 
  -4  11   2       44.00       30.21      2.11 o 
  -3  11   2      595.87      566.48      7.60 o 
  -2  11   2     1364.64     1474.32     21.24 o 
  -1  11   2      570.37      536.77      8.42 o 
   0  11   2       61.69       71.27      2.85 o 
   1  11   2      609.66      646.67      7.12 o 
   2  11   2      180.56      207.95      3.78 o 
   3  11   2      161.84      149.60      3.01 o 
   4  11   2     1723.20     1748.42     16.94 o 
   5  11   2      167.37      171.13      3.84 o 
   6  11   2      350.33      331.84      6.56 o 
   7  11   2      137.24      114.91      5.78 o 
   8  11   2      211.11      211.96      5.82 o 
  -9  12   2       69.07       80.74      3.55 o 
  -8  12   2        1.11        0.93      1.44 o 
  -7  12   2     3473.61     3444.63     31.04 o 
  -6  12   2     1529.49     1508.79     15.96 o 
  -5  12   2     1099.90     1105.98     11.25 o 
  -4  12   2     1177.45     1139.61     15.34 o 
  -3  12   2     1285.57     1117.91     12.36 o 
  -2  12   2     4874.05     4840.26     45.83 o 
  -1  12   2     1001.61      864.70     10.29 o 
   0  12   2      908.69      899.83     10.43 o 
   1  12   2       34.16       42.56      1.64 o 
   2  12   2     3471.13     3630.81     31.91 o 
   3  12   2     1756.84     1696.53     16.26 o 
   4  12   2     3617.56     3584.09     31.99 o 
   5  12   2       45.26       46.94      2.51 o 
   6  12   2      183.25      177.30      4.42 o 
   7  12   2      530.85      539.10      9.09 o 
   8  12   2      500.59      528.34      9.45 o 
  -9  13   2      444.51      488.57      8.47 o 
  -8  13   2      685.59      669.12      9.36 o 
  -7  13   2        0.07        1.31      1.51 o 
  -6  13   2       73.15       75.13      2.79 o 
  -5  13   2      322.84      301.64      4.72 o 
  -4  13   2     1562.09     1518.90     19.84 o 
  -3  13   2     1251.79     1125.09     12.59 o 
  -2  13   2      462.23      402.14      5.63 o 
  -1  13   2       53.67       37.45      1.73 o 
   0  13   2     2334.16     2187.42     22.44 o 
   1  13   2     3398.66     3352.43     28.08 o 
   2  13   2        4.78        0.36      0.97 o 
   3  13   2     1367.25     1440.60     14.32 o 
   4  13   2       20.51       30.42      1.94 o 
   5  13   2     1845.04     1841.92     19.24 o 
   6  13   2      476.85      487.42      7.60 o 
   7  13   2      151.32      160.70      5.17 o 
   8  13   2      266.81      282.70      6.71 o 
  -9  14   2       42.89       34.37      2.81 o 
  -8  14   2        1.63       -0.30      2.11 o 
  -7  14   2     1226.62     1210.01     13.80 o 
  -6  14   2     1684.17     1686.62     17.49 o 
  -5  14   2        8.82       11.44      1.24 o 
  -4  14   2        0.15        1.24      1.29 o 
  -3  14   2      962.72      913.06     10.78 o 
  -2  14   2     2559.82     2555.46     25.59 o 
  -1  14   2      719.55      716.02      8.69 o 
   0  14   2       84.92       90.67      2.83 o 
   1  14   2     1831.69     1947.99     18.17 o 
   2  14   2      143.51      132.57      2.99 o 
   3  14   2     1457.06     1397.05     14.07 o 
   4  14   2      324.89      324.66      8.43 o 
   5  14   2       88.01       87.02      3.32 o 
   6  14   2      902.44      896.32     12.24 o 
   7  14   2       43.04       39.08      3.77 o 
  -9  15   2       92.91       79.79      5.51 o 
  -8  15   2        1.22        3.06      1.72 o 
  -7  15   2     1642.17     1613.92     17.38 o 
  -6  15   2      433.87      435.02      6.54 o 
  -5  15   2       32.46       37.24      1.97 o 
  -4  15   2     1149.91     1111.87     19.17 o 
  -3  15   2      541.11      574.55      7.71 o 
  -2  15   2      828.26      807.08      9.71 o 
  -1  15   2       32.50       21.84      1.59 o 
   0  15   2     2097.45     2148.56     22.41 o 
   1  15   2      445.24      444.24      5.78 o 
   2  15   2     1518.54     1490.85     14.77 o 
   3  15   2      777.15      767.44      8.92 o 
   4  15   2        6.10        6.89      1.44 o 
   5  15   2      828.66      810.18     10.41 o 
   6  15   2       40.12       38.71      2.89 o 
   7  15   2      444.46      473.11      8.76 o 
  -9  16   2      251.79      250.08      6.02 o 
  -8  16   2      113.80      107.02      6.04 o 
  -7  16   2       49.43       43.69      3.11 o 
  -6  16   2      487.57      452.67      7.18 o 
  -5  16   2      749.55      714.53     13.16 o 
  -4  16   2      753.71      807.36      9.82 o 
  -3  16   2       33.57       37.73      2.05 o 
  -2  16   2        1.23       -1.10      0.93 o 
  -1  16   2      485.68      439.40      6.31 o 
   0  16   2      334.13      304.33      5.71 o 
   1  16   2      579.97      593.73      7.14 o 
   2  16   2       75.92       68.91      3.03 o 
   3  16   2      662.43      676.08     10.70 o 
   4  16   2      637.58      633.36      8.17 o 
   5  16   2      667.84      654.14      9.04 o 
   6  16   2     1525.22     1541.87     18.50 o 
   7  16   2        6.57        4.62      2.04 o 
  -8  17   2       49.59       51.01      3.10 o 
  -7  17   2      201.56      192.81      4.80 o 
  -6  17   2     1105.06     1050.58     12.21 o 
  -5  17   2       84.46       72.67      2.89 o 
  -4  17   2       23.39       24.31      1.79 o 
  -3  17   2       69.18       70.59      2.68 o 
  -2  17   2       47.81       53.76      2.35 o 
  -1  17   2       37.07       47.41      2.21 o 
   0  17   2      232.25      229.29      6.78 o 
   1  17   2       25.79       32.75      1.97 o 
   2  17   2        0.89        3.33      1.39 o 
   3  17   2      109.90      114.04      3.08 o 
   4  17   2      432.30      430.18      6.78 o 
   5  17   2      235.94      238.16      5.07 o 
   6  17   2      103.74      109.09      4.41 o 
   7  17   2        0.04       -1.65      1.94 o 
  -8  18   2       54.06       52.24      3.59 o 
  -7  18   2      508.79      548.73      8.54 o 
  -6  18   2      552.05      532.60      7.67 o 
  -5  18   2      320.37      311.99      7.85 o 
  -4  18   2       55.77       56.47      2.51 o 
  -3  18   2      397.86      409.20      6.45 o 
  -2  18   2      584.84      542.95      7.68 o 
  -1  18   2      681.95      649.48      8.65 o 
   0  18   2      306.60      329.05      6.30 o 
   1  18   2        0.69        3.67      1.28 o 
   2  18   2      517.89      520.68      7.30 o 
   3  18   2     2810.70     2814.50     24.82 o 
   4  18   2       51.97       42.94      2.49 o 
   5  18   2       18.38       16.66      2.18 o 
   6  18   2        1.02        7.71      2.30 o 
   7  18   2      264.85      297.10      7.41 o 
  -8  19   2      515.84      560.98      9.12 o 
  -7  19   2       94.84       86.93      5.90 o 
  -6  19   2       15.03       12.36      1.89 o 
  -5  19   2     1719.78     1700.07     18.69 o 
  -4  19   2     2139.80     2067.51     29.63 o 
  -3  19   2      140.49      138.17      4.53 o 
  -2  19   2     1244.07     1233.44     14.30 o 
  -1  19   2      768.39      797.09     19.26 o 
   0  19   2      147.44      135.62      4.75 o 
   1  19   2     4704.91     4592.61     42.96 o 
   2  19   2       72.42       71.86      3.27 o 
   3  19   2      633.69      604.02      8.02 o 
   4  19   2        9.67       10.14      1.87 o 
   5  19   2        3.56        1.03      1.72 o 
   6  19   2     1187.62     1184.87     16.75 o 
  -8  20   2       23.16       14.14      2.36 o 
  -7  20   2       64.45       58.80      3.21 o 
  -6  20   2      682.98      647.28     14.18 o 
  -5  20   2      427.46      402.81     12.05 o 
  -4  20   2      527.45      507.77     10.25 o 
  -3  20   2       35.70       25.57      2.06 o 
  -2  20   2      208.22      214.06      4.50 o 
  -1  20   2      262.87      285.59      5.32 o 
   0  20   2        6.64        4.35      1.62 o 
   1  20   2       41.46       40.85      3.65 o 
   2  20   2      337.99      360.59      6.95 o 
   3  20   2        1.20        3.85      1.54 o 
   4  20   2      105.15      107.53      3.86 o 
   5  20   2       31.05       44.45      3.10 o 
   6  20   2        6.22        8.92      2.41 o 
  -7  21   2      895.51      872.47     16.04 o 
  -6  21   2      171.10      148.86      6.28 o 
  -5  21   2        1.03        1.66      2.15 o 
  -4  21   2      249.05      273.35      7.17 o 
  -3  21   2        0.43        4.34      1.94 o 
  -2  21   2      190.57      197.65      4.46 o 
  -1  21   2      184.26      199.40      4.50 o 
   0  21   2      740.28      705.46     10.74 o 
   1  21   2      153.22      158.76      4.77 o 
   2  21   2      275.16      283.70      6.77 o 
   3  21   2      147.09      158.54      4.50 o 
   4  21   2       21.57       23.79      2.57 o 
   5  21   2      226.81      227.86      5.81 o 
   6  21   2       10.67        4.59      2.41 o 
  -7  22   2       74.09       89.82      5.70 o 
  -6  22   2     1616.85     1609.58     28.35 o 
  -5  22   2      645.78      640.76     13.96 o 
  -4  22   2       49.66       45.49      3.71 o 
  -3  22   2      927.58      861.40     11.37 o 
  -2  22   2        1.20        1.24      1.42 o 
  -1  22   2     3817.82     3713.25     37.41 o 
   0  22   2      628.08      608.51      9.98 o 
   1  22   2       23.39       26.08      2.57 o 
   2  22   2       45.44       47.85      2.98 o 
   3  22   2      672.93      674.21     10.11 o 
   4  22   2      491.42      493.47      8.50 o 
   5  22   2      313.71      331.59      9.59 o 
  -7  23   2      243.62      237.46      8.30 o 
  -6  23   2        5.35        2.90      2.56 o 
  -5  23   2      188.61      173.77      6.63 o 
  -4  23   2      226.27      245.77      7.54 o 
  -3  23   2       10.89       11.00      1.80 o 
  -2  23   2     1482.64     1416.31     16.63 o 
  -1  23   2      363.96      380.06      6.72 o 
   0  23   2      344.90      339.50      7.14 o 
   1  23   2       84.93       87.61      4.40 o 
   2  23   2       31.63       32.73      3.20 o 
   3  23   2      882.74      860.38     12.09 o 
   4  23   2       49.64       44.11      3.11 o 
   5  23   2       89.75      105.28      4.96 o 
  -6  24   2      490.15      472.71     13.10 o 
  -5  24   2        0.05        0.40      2.32 o 
  -4  24   2        8.29       10.03      2.61 o 
  -3  24   2      387.23      326.76      6.60 o 
  -2  24   2       30.78       30.36      2.38 o 
  -1  24   2       88.51       94.24      3.92 o 
   0  24   2        4.51        5.09      2.08 o 
   1  24   2      125.86      110.12      5.03 o 
   2  24   2      338.38      354.37      7.50 o 
   3  24   2       30.34       44.67      3.76 o 
   4  24   2       34.29       30.59      2.74 o 
  -6  25   2      321.11      311.80      9.47 o 
  -5  25   2      420.06      423.45     10.98 o 
  -4  25   2      434.60      389.16     10.15 o 
  -3  25   2        0.63       -2.01      1.57 o 
  -2  25   2      963.36      987.79     13.66 o 
  -1  25   2      463.64      458.32      8.14 o 
   0  25   2       13.81       20.86      2.28 o 
   1  25   2        0.90        2.60      1.94 o 
   2  25   2     1047.37     1049.98     15.21 o 
   3  25   2      214.40      248.61      6.39 o 
   4  25   2      692.18      695.00     10.96 o 
  -5  26   2       90.55       91.38      5.58 o 
  -4  26   2      244.65      246.14      7.93 o 
  -3  26   2        0.13       -1.12      1.65 o 
  -2  26   2     1108.51     1078.33     14.77 o 
  -1  26   2      288.31      314.72      6.62 o 
   0  26   2       31.19       36.23      2.79 o 
   1  26   2       90.84       96.40      4.49 o 
   2  26   2      947.34      925.99     14.05 o 
   3  26   2      249.80      253.68      6.49 o 
  -4  27   2       39.43       57.17      4.44 o 
  -3  27   2      279.03      285.17      6.51 o 
  -2  27   2        0.02        1.56      1.81 o 
  -1  27   2       63.17       65.81      3.49 o 
   0  27   2       59.48       61.51      3.46 o 
   1  27   2      692.91      690.64     11.58 o 
   2  27   2       11.93       11.32      2.52 o 
   3  27   2        2.14        2.43      2.05 o 
  -4  28   2       60.02       65.37      4.82 o 
  -3  28   2      613.27      577.26      9.85 o 
  -2  28   2      748.19      767.41     11.79 o 
  -1  28   2      576.66      598.98      9.97 o 
   0  28   2      757.36      740.46     11.57 o 
   1  28   2       28.76       34.25      3.32 o 
   2  28   2      438.05      454.68      8.49 o 
  -2  29   2      100.02       99.69      4.28 o 
  -1  29   2      887.27      921.70     13.53 o 
   0  29   2      127.97      145.65      4.98 o 
   1  29   2      919.33      981.27     13.34 o 
 -10   1   3      705.24      700.80     11.70 o 
  -9   1   3     1614.41     1620.06     20.74 o 
  -8   1   3       37.87       35.27      2.89 o 
  -7   1   3       16.17       18.44      3.26 o 
  -6   1   3       34.97       28.26      1.77 o 
  -5   1   3     2022.93     2083.28     21.13 o 
  -4   1   3     4232.87     4228.09     38.06 o 
  -3   1   3      739.58      797.33     15.75 o 
  -2   1   3     1274.83     1312.35     20.30 o 
  -1   1   3     2410.46     2392.54     44.79 o 
   0   1   3     5047.81     5024.52     75.04 o 
   1   1   3     1081.08     1047.41     13.89 o 
   2   1   3     3417.35     3653.22     44.35 o 
   3   1   3      835.79      868.05      9.60 o 
   4   1   3      136.98      121.80      3.24 o 
   5   1   3     2786.52     2570.01     76.65 o 
   6   1   3      169.55      172.83      5.60 o 
   7   1   3     1296.92     1352.99     21.80 o 
   8   1   3       71.62       74.19      4.21 o 
 -10   2   3      853.82      889.01     13.69 o 
  -9   2   3       22.24       19.97      2.43 o 
  -8   2   3      278.95      285.60      5.46 o 
  -7   2   3      373.85      361.29      7.47 o 
  -6   2   3     1012.16     1022.10     20.83 o 
  -5   2   3     1297.19     1273.81     14.88 o 
  -4   2   3       35.37       43.38      1.93 o 
  -3   2   3     1301.38     1346.07     21.04 o 
  -2   2   3     4699.85     4949.87     72.69 o 
  -1   2   3       32.85       29.02      1.81 o 
   0   2   3    10000.85    10143.14    149.72 o 
   1   2   3      944.31     1020.26     15.17 o 
   2   2   3      671.92      774.45      8.75 o 
   3   2   3     3979.75     4082.10     35.39 o 
   4   2   3      774.66      675.40      9.00 o 
   5   2   3      646.47      620.90     19.25 o 
   6   2   3     1603.02     1624.89     27.38 o 
   7   2   3      725.62      712.69     11.52 o 
   8   2   3       39.81       52.72      3.75 o 
 -10   3   3        2.26        2.70      2.05 o 
  -9   3   3      170.54      160.67      4.93 o 
  -8   3   3       31.27       33.56      2.28 o 
  -7   3   3      386.93      395.81      7.97 o 
  -6   3   3      366.57      378.89      6.96 o 
  -5   3   3      484.35      492.67      6.85 o 
  -4   3   3     1256.82     1234.20     17.45 o 
  -3   3   3     2939.22     2870.74     43.10 o 
  -2   3   3      531.24      543.01      9.21 o 
  -1   3   3       62.29       54.64      2.34 o 
   1   3   3        2.84        5.19      0.85 o 
   2   3   3     3134.78     3350.27     36.41 o 
   3   3   3      562.50      529.81      6.47 o 
   4   3   3       35.90       34.21      1.99 o 
   5   3   3      667.18      664.86      8.58 o 
   6   3   3        0.91        0.51      1.58 o 
   7   3   3      243.66      252.13      6.33 o 
   8   3   3      141.77      148.35      5.90 o 
 -10   4   3        1.10       -0.16      1.88 o 
  -9   4   3      131.50      136.53      4.67 o 
  -8   4   3      337.31      348.15      6.14 o 
  -7   4   3       45.83       41.03      3.65 o 
  -6   4   3        1.44        1.80      0.98 o 
  -5   4   3      886.85      981.35     13.34 o 
  -4   4   3      163.37      202.99      4.46 o 
  -2   4   3       27.61       23.31      1.71 o 
  -1   4   3     2212.58     2221.10     59.09 o 
   0   4   3      656.96      692.48      9.86 o 
   1   4   3       84.00       87.76      2.28 o 
   2   4   3      362.17      456.98      5.99 o 
   3   4   3       10.29        5.21      1.03 o 
   4   4   3       82.18       90.73      3.04 o 
   5   4   3      300.99      278.05      7.01 o 
   6   4   3      230.38      211.86      5.53 o 
   7   4   3        1.12        0.47      1.78 o 
   8   4   3      719.99      682.53     11.83 o 
 -10   5   3      384.03      382.29      8.57 o 
  -9   5   3        9.37       10.67      2.36 o 
  -8   5   3        3.56        2.15      1.44 o 
  -7   5   3      438.39      444.14      7.16 o 
  -6   5   3        0.33        4.66      1.08 o 
  -5   5   3       13.27       13.41      2.10 o 
  -4   5   3     2243.60     2544.45     38.62 o 
  -3   5   3       13.43       19.21      1.79 o 
   0   5   3      837.58      846.34     14.41 o 
   1   5   3      751.68      754.09      8.87 o 
   2   5   3      168.46      178.24      3.05 o 
   3   5   3       34.01       48.49      2.07 o 
   4   5   3     2355.64     2348.64     24.64 o 
   5   5   3      158.36      166.04      3.94 o 
   6   5   3      108.53      122.51      3.83 o 
   7   5   3      368.13      340.19     11.74 o 
   8   5   3      443.20      483.21      9.70 o 
 -10   6   3       20.91       21.79      2.46 o 
  -9   6   3     1073.69     1068.20     13.84 o 
  -8   6   3       22.53       26.14      2.11 o 
  -7   6   3        1.82        1.08      1.07 o 
  -6   6   3      149.47      132.98      3.50 o 
  -5   6   3       55.99       52.08      4.72 o 
  -4   6   3      520.81      528.19     10.61 o 
  -3   6   3      337.02      343.87      8.24 o 
   0   6   3      144.93      153.18      3.47 o 
   1   6   3        0.19        3.72      2.36 o 
   2   6   3     1497.53     1553.35     15.79 o 
   3   6   3        2.93        0.29      0.85 o 
   4   6   3      402.46      427.16      9.80 o 
   5   6   3      304.60      321.84      5.60 o 
   6   6   3       58.76       43.81      2.59 o 
   7   6   3      206.18      201.21      5.71 o 
   8   6   3      323.71      309.66      9.05 o 
 -10   7   3        6.84        3.58      1.93 o 
  -9   7   3     1406.54     1388.12     16.93 o 
  -8   7   3      265.02      285.50      5.59 o 
  -7   7   3      281.23      271.25      6.20 o 
  -6   7   3       36.93       38.04      2.27 o 
  -5   7   3      105.46      147.48      3.18 o 
  -4   7   3    15383.82    15825.54    233.97 o 
  -2   7   3     3054.29     3122.59     46.11 o 
  -1   7   3      210.56      257.34      4.54 o 
   0   7   3     2339.78     2341.64     32.55 o 
   1   7   3     5235.18     5549.05     65.31 o 
   2   7   3     1583.68     1472.43     15.20 o 
   3   7   3       56.54       59.47      2.18 o 
   4   7   3      223.54      248.05      5.66 o 
   5   7   3     4933.81     4778.47     44.29 o 
   6   7   3      423.96      458.24      7.27 o 
   7   7   3      307.06      314.87      6.71 o 
   8   7   3       88.40       90.82      4.73 o 
 -10   8   3       99.59      111.99      4.38 o 
  -9   8   3       98.18      107.92      4.05 o 
  -8   8   3       20.49       17.80      1.99 o 
  -7   8   3      855.40      839.71     10.71 o 
  -6   8   3      976.44      948.62     12.03 o 
  -5   8   3     1410.29     1341.10     14.53 o 
  -4   8   3     1520.61     1454.58     16.70 o 
  -2   8   3      700.47      543.57     12.66 o 
  -1   8   3     6664.96     6408.69    106.29 o 
   0   8   3     3739.39     3444.55     52.84 o 
   1   8   3     3177.83     3333.26     37.50 o 
   2   8   3      180.45      163.86      4.93 o 
   3   8   3      903.93      851.67     13.14 o 
   4   8   3     3774.69     3611.81     43.34 o 
   5   8   3      910.68      879.39     10.83 o 
   6   8   3      988.83      975.03     12.05 o 
   7   8   3      514.29      494.32      9.14 o 
   8   8   3       53.11       42.55      3.41 o 
 -10   9   3       12.17        8.35      2.18 o 
  -9   9   3      841.27      860.01     13.26 o 
  -8   9   3      726.08      693.85      9.80 o 
  -7   9   3        0.58        0.46      1.33 o 
  -6   9   3      576.47      539.66      7.41 o 
  -5   9   3       46.76       44.13      4.42 o 
  -4   9   3     6091.24     6277.25     92.29 o 
  -3   9   3     8829.59     8808.99    257.75 o 
  -2   9   3        3.52        4.84      1.05 o 
  -1   9   3      560.53      574.40     16.06 o 
   0   9   3     1632.03     1593.75     76.26 o 
   1   9   3     4200.64     4188.66     45.02 o 
   2   9   3     2667.80     2624.35     29.50 o 
   3   9   3       20.17       24.35      1.94 o 
   4   9   3        3.48        2.79      0.92 o 
   5   9   3     2522.01     2457.75     24.78 o 
   6   9   3      257.98      262.74      6.83 o 
   7   9   3        4.72        4.90      1.88 o 
 -10  10   3       17.05       19.57      2.66 o 
  -9  10   3       28.69       27.60      2.75 o 
  -8  10   3     1189.09     1189.04     15.94 o 
  -7  10   3      181.42      184.19      6.13 o 
  -6  10   3       37.42       36.06      3.35 o 
  -5  10   3      353.05      384.14      6.59 o 
  -4  10   3       18.54        3.85      2.83 o 
  -3  10   3       46.25       38.44      4.55 o 
  -2  10   3      340.03      370.65      9.49 o 
  -1  10   3       37.79       19.63      4.69 o 
   0  10   3     1706.21     1758.09     24.30 o 
   1  10   3      923.83     1000.32     38.42 o 
   2  10   3     1807.47     1755.26     16.78 o 
   3  10   3        4.94        2.60      1.55 o 
   4  10   3      400.61      380.00      7.53 o 
   5  10   3       51.82       59.80      2.81 o 
   6  10   3      166.90      181.89      4.64 o 
   7  10   3      106.30       92.46      4.21 o 
 -10  11   3      231.59      238.45      7.48 o 
  -9  11   3        0.81       -0.65      1.73 o 
  -8  11   3      206.76      191.82      5.07 o 
  -7  11   3      775.04      767.68     11.06 o 
  -6  11   3      306.99      298.74      4.41 o 
  -5  11   3      750.62      699.80     11.40 o 
  -4  11   3     2372.91     2339.58     24.98 o 
  -3  11   3       62.77       92.17      2.92 o 
  -2  11   3      291.42      285.98      5.87 o 
  -1  11   3      679.81      672.57     13.11 o 
   0  11   3      388.94      380.06      5.21 o 
   1  11   3      118.94      110.84      3.08 o 
   2  11   3     1212.33     1199.74     12.26 o 
   3  11   3        9.00        6.44      1.79 o 
   4  11   3      295.11      297.42      5.28 o 
   5  11   3      314.06      304.06      6.49 o 
   6  11   3        0.03        0.64      1.51 o 
   7  11   3      208.98      197.67      5.74 o 
 -10  12   3        3.42        2.66      1.90 o 
  -9  12   3        0.02       -0.11      1.61 o 
  -8  12   3     1559.72     1545.42     16.70 o 
  -7  12   3      722.24      721.33      9.75 o 
  -6  12   3      209.65      225.49      4.26 o 
  -5  12   3      139.17      149.23      3.62 o 
  -4  12   3        0.90        1.15      0.89 o 
  -3  12   3      646.99      671.27      9.24 o 
  -2  12   3      256.00      220.54      4.37 o 
  -1  12   3     1124.66     1228.60     20.54 o 
   0  12   3      143.34      144.24      5.71 o 
   1  12   3       10.91       18.73      1.31 o 
   2  12   3      178.59      186.31      3.81 o 
   3  12   3        4.91        2.97      1.13 o 
   4  12   3      288.11      295.10      5.33 o 
   5  12   3      246.11      222.98      5.38 o 
   6  12   3       17.12       12.39      2.01 o 
   7  12   3       54.47       52.25      3.42 o 
  -9  13   3      338.34      351.49      6.54 o 
  -8  13   3       22.83       23.57      2.09 o 
  -7  13   3      137.55      150.16      3.77 o 
  -6  13   3       54.37       49.62      2.18 o 
  -5  13   3      513.36      502.29      9.02 o 
  -4  13   3      209.57      177.82      6.47 o 
  -3  13   3      682.61      751.53     10.21 o 
  -2  13   3        6.25       12.13      1.84 o 
  -1  13   3      347.29      381.75      5.70 o 
   0  13   3       29.83       30.53      1.75 o 
   1  13   3     1601.39     1689.07     15.44 o 
   2  13   3        0.97        4.48      0.89 o 
   3  13   3       43.23       35.93      2.15 o 
   4  13   3        0.06        0.84      1.31 o 
   5  13   3        3.13        3.32      1.50 o 
   6  13   3      120.12      107.76      3.99 o 
   7  13   3        3.85        3.75      2.14 o 
  -9  14   3      518.61      510.99      8.40 o 
  -8  14   3       32.17       36.69      2.44 o 
  -7  14   3      123.23      119.02      3.51 o 
  -6  14   3     1460.32     1436.80     14.97 o 
  -5  14   3       93.45       98.38      3.83 o 
  -4  14   3      444.94      472.95      6.98 o 
  -3  14   3     1477.13     1533.97     18.15 o 
  -2  14   3      879.07      831.51     11.07 o 
  -1  14   3     3010.05     2977.42     29.94 o 
   0  14   3       92.24       82.60      2.61 o 
   1  14   3       17.13       17.87      1.44 o 
   2  14   3       46.99       45.99      2.33 o 
   3  14   3     1247.88     1223.12     13.60 o 
   4  14   3      678.63      657.22      8.85 o 
   5  14   3       37.58       27.79      2.97 o 
   6  14   3       27.19       28.33      2.48 o 
   7  14   3       66.30       62.86      6.57 o 
  -9  15   3      197.07      199.85      7.12 o 
  -8  15   3      192.28      187.66      4.48 o 
  -7  15   3      496.93      476.04      6.95 o 
  -6  15   3      658.94      670.32      8.40 o 
  -5  15   3      306.09      330.35      8.41 o 
  -4  15   3      138.10      140.20      3.70 o 
  -3  15   3     1015.58     1087.75     13.93 o 
  -2  15   3      534.12      565.47      8.49 o 
  -1  15   3       35.34       27.94      1.88 o 
   0  15   3       26.67       27.52      1.90 o 
   1  15   3     1089.81     1105.55     11.66 o 
   2  15   3      584.59      568.17      7.34 o 
   3  15   3     1410.99     1406.55     15.32 o 
   4  15   3       58.75       67.01      2.99 o 
   5  15   3        9.52        6.99      1.88 o 
   6  15   3      330.51      344.06      7.06 o 
   7  15   3      268.16      278.54      8.43 o 
  -9  16   3       58.23       52.43      3.11 o 
  -8  16   3      122.88      125.67      3.92 o 
  -7  16   3        1.75       -0.04      1.31 o 
  -6  16   3     1442.26     1427.30     21.62 o 
  -5  16   3       55.21       48.90      4.99 o 
  -4  16   3       30.96       28.96      2.39 o 
  -3  16   3       21.24       23.99      1.80 o 
  -2  16   3     1029.66     1016.36     13.23 o 
  -1  16   3        6.46        6.50      1.47 o 
   0  16   3     2704.84     2722.46     28.13 o 
   1  16   3        2.22        0.87      1.30 o 
   2  16   3      587.78      573.41      7.48 o 
   3  16   3      158.34      166.28      4.04 o 
   4  16   3        2.83        7.16      1.63 o 
   5  16   3      232.87      250.98      5.47 o 
   6  16   3        0.00       -2.93      1.73 o 
  -9  17   3      162.11      173.82      6.60 o 
  -8  17   3      140.96      146.61      5.96 o 
  -7  17   3      134.04      135.85      4.75 o 
  -6  17   3        4.48        7.00      2.12 o 
  -5  17   3     2235.00     2174.68     34.13 o 
  -4  17   3      298.67      301.73      5.24 o 
  -3  17   3     1671.35     1592.38     15.76 o 
  -2  17   3      416.28      394.30      6.97 o 
  -1  17   3      454.34      483.25      7.88 o 
   0  17   3     1050.33     1014.11     12.54 o 
   1  17   3     3886.05     3903.56     34.36 o 
   2  17   3     1042.28     1036.06     12.12 o 
   3  17   3       13.07       14.52      1.80 o 
   4  17   3        1.58        5.33      1.61 o 
   5  17   3      867.27      877.02     11.50 o 
   6  17   3      934.02      932.68     13.27 o 
  -8  18   3        4.98        4.33      2.16 o 
  -7  18   3      799.07      822.39     24.22 o 
  -6  18   3      647.38      647.42     13.14 o 
  -5  18   3       89.51       81.19      4.01 o 
  -4  18   3     1772.44     1694.94     20.39 o 
  -3  18   3        8.52        8.57      1.22 o 
  -2  18   3     2427.28     2335.28     26.67 o 
  -1  18   3       97.04       85.66      3.51 o 
   0  18   3      111.45       89.75      2.82 o 
   1  18   3     2603.04     2637.80     26.21 o 
   2  18   3        7.07       10.51      2.18 o 
   3  18   3     1166.33     1207.35     13.15 o 
   4  18   3     1050.68     1073.66     13.05 o 
   5  18   3      252.23      258.40      5.66 o 
   6  18   3       86.29       81.21      4.13 o 
  -8  19   3      288.94      281.32      7.64 o 
  -7  19   3       98.85      113.81      5.36 o 
  -6  19   3      276.28      269.23      7.47 o 
  -5  19   3      507.47      493.08     10.52 o 
  -4  19   3       50.43       49.11      3.37 o 
  -3  19   3     1413.38     1407.07     16.88 o 
  -2  19   3        0.51       -1.01      0.86 o 
  -1  19   3       72.03       79.64      3.23 o 
   0  19   3     1635.15     1526.63     17.75 o 
   1  19   3      926.24      885.34     11.65 o 
   2  19   3      312.44      327.32      6.51 o 
   3  19   3        1.54       -0.89      1.42 o 
   4  19   3      341.30      392.65      8.95 o 
   5  19   3      545.08      513.13      8.91 o 
   6  19   3      354.78      413.28      8.79 o 
  -8  20   3       14.03       19.15      3.47 o 
  -7  20   3       90.61       91.77      4.89 o 
  -6  20   3        2.81        4.44      2.07 o 
  -5  20   3      411.68      377.00      8.85 o 
  -4  20   3      103.46      103.21      3.48 o 
  -3  20   3      232.90      238.85      5.84 o 
  -2  20   3        5.40        6.64      1.24 o 
  -1  20   3       55.75       51.37      2.22 o 
   0  20   3      430.00      422.17      6.50 o 
   1  20   3      381.49      386.33      5.92 o 
   2  20   3      144.19      163.10      5.59 o 
   3  20   3       30.29       37.02      3.02 o 
   4  20   3      131.12      127.24      5.02 o 
   5  20   3      445.12      486.34     14.20 o 
  -7  21   3      103.97       91.35      4.86 o 
  -6  21   3        5.11        4.33      2.55 o 
  -5  21   3      339.86      388.12     11.99 o 
  -4  21   3      582.99      564.09      8.73 o 
  -3  21   3      901.45      900.83     12.07 o 
  -2  21   3      181.55      181.33      4.13 o 
  -1  21   3       43.99       39.40      2.12 o 
   0  21   3      548.98      561.00      7.95 o 
   1  21   3      422.32      425.71      7.35 o 
   2  21   3      130.44      137.18      5.04 o 
   3  21   3      317.99      308.89      6.52 o 
   4  21   3        1.44        2.66      1.82 o 
   5  21   3       30.77       29.70      4.61 o 
  -7  22   3      101.21       90.20      4.96 o 
  -6  22   3       21.09       25.61      3.25 o 
  -5  22   3      300.32      304.49      7.91 o 
  -4  22   3      821.30      796.43     11.31 o 
  -3  22   3       35.31       42.37      2.40 o 
  -2  22   3      135.44      136.96      3.72 o 
  -1  22   3      458.30      471.88      7.61 o 
   0  22   3      240.98      255.76      4.92 o 
   1  22   3      778.40      753.79     10.16 o 
   2  22   3       27.45       26.03      2.72 o 
   3  22   3        5.28        7.60      1.96 o 
   4  22   3        9.57       10.33      2.25 o 
   5  22   3       52.06       59.35      4.05 o 
  -7  23   3      119.41      113.89      5.47 o 
  -6  23   3       50.52       48.30      8.66 o 
  -5  23   3      251.96      226.05      6.63 o 
  -4  23   3     1363.31     1376.80     17.27 o 
  -3  23   3        4.42        0.66      1.58 o 
  -2  23   3      816.63      822.16     11.40 o 
  -1  23   3      121.42      127.91      3.73 o 
   0  23   3     1416.22     1378.95     16.05 o 
   1  23   3     1954.23     1993.28     21.89 o 
   2  23   3      112.52      124.87      5.86 o 
   3  23   3      330.44      343.39      7.07 o 
   4  23   3      270.16      279.40      7.13 o 
  -6  24   3      604.41      621.28     13.18 o 
  -5  24   3       73.20       83.72      4.35 o 
  -4  24   3      478.92      447.91      7.75 o 
  -3  24   3     1294.71     1310.34     16.62 o 
  -2  24   3       93.94       87.53      3.22 o 
  -1  24   3     3779.76     3823.14     41.14 o 
   0  24   3      247.56      236.78      5.08 o 
   1  24   3      259.59      261.80      5.48 o 
   2  24   3      424.19      453.78      8.93 o 
   3  24   3      829.52      801.57     12.72 o 
   4  24   3     1316.43     1322.78     17.22 o 
  -6  25   3      159.55      162.97      6.68 o 
  -5  25   3        0.43        1.18      1.85 o 
  -4  25   3       91.48       77.60      5.97 o 
  -3  25   3      667.01      694.72     10.40 o 
  -2  25   3      166.11      170.55      4.40 o 
  -1  25   3       24.85       30.08      2.04 o 
   0  25   3        6.23        3.98      1.35 o 
   1  25   3      429.24      438.98      7.24 o 
   2  25   3      168.64      162.94      4.32 o 
   3  25   3      205.85      228.78      6.01 o 
  -5  26   3        1.26        0.06      1.87 o 
  -4  26   3      131.79      112.04      4.94 o 
  -3  26   3      117.26      110.43      6.13 o 
  -2  26   3        9.65        7.92      1.77 o 
  -1  26   3       74.91       70.69      2.85 o 
   0  26   3        1.34        3.14      1.43 o 
   1  26   3      151.32      154.23      4.16 o 
   2  26   3       31.71       37.89      2.40 o 
   3  26   3      356.35      366.79      9.50 o 
  -4  27   3       98.36      109.04      6.56 o 
  -3  27   3      804.72      796.70     11.63 o 
  -2  27   3      114.37      123.76      5.66 o 
  -1  27   3       63.67       66.31      5.28 o 
   0  27   3       77.77       86.88      5.37 o 
   1  27   3      350.61      339.06      6.17 o 
   2  27   3      222.88      231.48      5.59 o 
  -3  28   3      428.16      410.65      9.45 o 
  -2  28   3       90.97       89.22      5.04 o 
  -1  28   3      194.00      194.68      6.60 o 
   0  28   3       69.47       73.80      4.30 o 
   1  28   3      511.94      527.33     10.20 o 
  -2  29   3        0.15        5.26      2.56 o 
  -1  29   3      114.90      133.97      6.06 o 
 -11   0   4       54.77       43.05      4.65 o 
 -10   0   4        4.12        5.08      2.81 o 
  -9   0   4     4292.32     4228.07     66.32 o 
  -8   0   4      446.90      408.87      9.94 o 
  -7   0   4      171.21      150.79      5.08 o 
  -6   0   4      460.65      462.07      7.72 o 
  -5   0   4      484.53      434.45     13.99 o 
  -4   0   4     5584.35     5996.57    152.52 o 
  -3   0   4     5455.95     5437.46    152.02 o 
  -2   0   4       38.41       20.38      3.35 o 
  -1   0   4      131.55      122.31      7.29 o 
   0   0   4        1.77        0.75      1.08 o 
   1   0   4      727.22      813.02     15.72 o 
   2   0   4        2.12        0.09      0.97 o 
   3   0   4     1162.22     1160.61     19.12 o 
   4   0   4      722.55      660.30     13.43 o 
   5   0   4      192.87      174.05      5.96 o 
   6   0   4        3.13        6.01      2.81 o 
   7   0   4       70.63       67.98      5.15 o 
 -11   1   4      172.37      180.50      5.73 o 
 -10   1   4        3.09        7.28      1.96 o 
  -9   1   4      529.87      551.56      9.11 o 
  -8   1   4       64.30       66.80      2.92 o 
  -7   1   4       29.50       25.31      2.25 o 
  -6   1   4      216.38      198.26      2.71 o 
  -5   1   4     1430.13     1446.72     20.21 o 
  -4   1   4     1541.66     1781.80     27.71 o 
  -3   1   4      441.71      502.45      8.33 o 
  -2   1   4      742.37      767.09     23.45 o 
  -1   1   4     1591.86     1491.71     74.36 o 
   0   1   4        6.85        1.72      1.24 o 
   1   1   4       88.29       89.38      3.90 o 
   2   1   4      759.55      808.49      7.50 o 
   3   1   4      527.72      499.95      6.29 o 
   4   1   4     1499.80     1411.44     14.55 o 
   5   1   4      103.91       99.78      3.23 o 
   6   1   4     1148.95     1097.77     12.30 o 
   7   1   4       47.28       46.56      3.55 o 
 -11   2   4        0.02       -1.02      1.93 o 
 -10   2   4        3.22        4.44      2.01 o 
  -9   2   4      386.29      383.31      7.24 o 
  -8   2   4      253.41      271.94      5.48 o 
  -7   2   4        1.61       -0.32      1.00 o 
  -6   2   4       15.65       19.25      2.04 o 
  -5   2   4        3.73        0.80      0.93 o 
  -4   2   4     5574.10     5780.05     74.06 o 
  -3   2   4      150.27      124.30      4.38 o 
  -2   2   4        5.76        2.15      2.18 o 
  -1   2   4        6.60        0.99      1.11 o 
   0   2   4     1670.26     1586.37     19.99 o 
   1   2   4      822.23      817.39     13.11 o 
   2   2   4      727.21      761.20      7.45 o 
   3   2   4     1463.24     1484.30     14.04 o 
   4   2   4       15.55       18.17      1.42 o 
   5   2   4      556.96      526.10     17.33 o 
   6   2   4       56.54       58.81      3.39 o 
   7   2   4       43.06       46.87      2.78 o 
 -10   3   4      611.11      595.85     10.08 o 
  -9   3   4      108.74      118.12      4.09 o 
  -8   3   4        2.01       -0.58      1.28 o 
  -7   3   4      323.69      311.59      5.43 o 
  -6   3   4        4.81        7.25      0.83 o 
  -5   3   4     6382.39     6635.82     74.75 o 
  -4   3   4      763.15      664.40     10.15 o 
  -3   3   4     6099.41     6288.51    113.00 o 
  -1   3   4       72.69       81.29      3.10 o 
   0   3   4     1133.47     1148.27     16.70 o 
   1   3   4     6563.53     6840.44     89.08 o 
   2   3   4     3291.19     3160.28     27.89 o 
   3   3   4     2510.91     2411.63     26.68 o 
   4   3   4     1689.42     1708.45     19.00 o 
   5   3   4     1591.69     1545.83     17.90 o 
   6   3   4      153.09      166.65      7.18 o 
   7   3   4     2233.43     2118.89     34.51 o 
 -10   4   4      417.92      425.06      8.14 o 
  -9   4   4       70.19       77.59      3.54 o 
  -8   4   4       26.87       25.34      2.41 o 
  -7   4   4       13.70       10.61      1.36 o 
  -6   4   4     2278.70     2339.34     29.17 o 
  -5   4   4      145.34      149.63      4.21 o 
  -4   4   4     1167.91     1209.73     24.76 o 
  -3   4   4      245.83      209.68      6.60 o 
  -2   4   4     2625.61     2705.62     57.80 o 
  -1   4   4      176.57      134.07      4.17 o 
   0   4   4      825.61      814.37     14.21 o 
   1   4   4       20.88       31.53      1.61 o 
   2   4   4      280.76      245.22      3.82 o 
   3   4   4     2201.19     2089.19     22.00 o 
   4   4   4     1607.69     1537.23     17.38 o 
   5   4   4        0.57        1.25      1.46 o 
   6   4   4        2.11       -0.43      1.63 o 
   7   4   4       30.19       36.62      3.13 o 
 -10   5   4      442.71      465.67      8.61 o 
  -9   5   4      379.04      383.02      7.36 o 
  -8   5   4      477.05      497.92      8.02 o 
  -7   5   4      235.42      241.12      4.67 o 
  -6   5   4       34.67       31.51      2.13 o 
  -5   5   4       31.41       42.07      3.43 o 
  -4   5   4      273.42      276.06      4.05 o 
  -3   5   4        3.30        1.90      1.14 o 
  -2   5   4     1746.58     1848.91     51.47 o 
  -1   5   4     4853.25     5214.51     95.87 o 
   0   5   4     1025.47     1165.62     19.50 o 
   1   5   4      207.80      261.69      3.71 o 
   2   5   4       14.62       18.67      1.45 o 
   3   5   4       56.44       53.75      4.49 o 
   4   5   4      607.33      560.05      8.25 o 
   5   5   4      239.49      223.16      5.12 o 
   6   5   4       98.23       88.72      4.11 o 
   7   5   4      418.97      383.66     12.35 o 
 -10   6   4        0.11       -2.00      1.67 o 
  -9   6   4     1238.01     1219.10     16.27 o 
  -8   6   4        0.51       -0.60      1.38 o 
  -7   6   4     2843.34     2701.71     45.42 o 
  -6   6   4      265.59      252.94      6.08 o 
  -5   6   4        2.55        7.28      3.89 o 
  -4   6   4     3326.48     3262.71     31.62 o 
  -3   6   4     2962.01     3164.80     46.26 o 
  -2   6   4     1066.82      984.16     21.02 o 
  -1   6   4     3885.93     4024.36     54.30 o 
   0   6   4     1032.74     1102.52     11.84 o 
   1   6   4     1383.94     1436.84     13.72 o 
   2   6   4      275.46      284.94      4.30 o 
   3   6   4     2341.57     2316.00     24.26 o 
   4   6   4       45.28       52.16      3.11 o 
   5   6   4     1062.83     1173.62     14.64 o 
   6   6   4      206.99      195.45      5.06 o 
   7   6   4        0.44        1.41      1.97 o 
 -10   7   4      884.01      909.37     13.52 o 
  -9   7   4      473.12      462.17      8.17 o 
  -8   7   4      189.60      187.50      6.82 o 
  -7   7   4       66.26       62.73      2.51 o 
  -6   7   4        0.15       -0.69      0.91 o 
  -5   7   4       36.61       39.77      4.99 o 
  -4   7   4     1760.05     1684.11     20.28 o 
  -3   7   4     1629.06     1808.60     19.62 o 
  -2   7   4     1183.25     1319.33     37.72 o 
  -1   7   4      629.02      656.68      7.96 o 
   0   7   4      753.88      971.19     10.13 o 
   1   7   4     1356.11     1328.39     12.30 o 
   2   7   4      456.67      454.87      5.89 o 
   3   7   4       68.15       57.07      3.85 o 
   4   7   4        7.09        5.59      1.40 o 
   5   7   4     2054.41     1958.32     22.08 o 
   6   7   4       63.55       63.56      3.40 o 
   7   7   4      506.37      522.16      9.94 o 
 -10   8   4        6.04        6.83      1.99 o 
  -9   8   4       75.64       78.12      3.54 o 
  -8   8   4      422.07      415.74      7.18 o 
  -7   8   4       19.00       18.52      2.11 o 
  -6   8   4        8.04        3.26      2.53 o 
  -5   8   4      257.70      298.89      7.09 o 
  -4   8   4      795.84      833.35     11.35 o 
  -3   8   4     1208.99     1247.53     14.29 o 
  -2   8   4     1381.94     1604.85     16.34 o 
  -1   8   4     4575.40     5005.94     42.29 o 
   0   8   4     3726.08     4152.97     35.53 o 
   1   8   4      218.90      209.89      3.74 o 
   2   8   4      532.68      542.05      8.29 o 
   3   8   4      197.68      187.67      4.82 o 
   4   8   4        0.01       -1.34      1.66 o 
   5   8   4       71.50       80.64      3.59 o 
   6   8   4      412.17      417.39      8.50 o 
   7   8   4       27.49       22.68      2.76 o 
 -10   9   4       66.22       71.05      3.66 o 
  -9   9   4        8.76        8.80      1.93 o 
  -8   9   4      838.96      842.35     11.84 o 
  -7   9   4      745.56      761.46     10.40 o 
  -6   9   4       58.53       54.08      3.86 o 
  -5   9   4     2878.55     2711.35     41.99 o 
  -4   9   4      760.87      708.52     23.01 o 
  -3   9   4      156.10      180.82      4.36 o 
  -2   9   4      666.93      726.35      8.41 o 
  -1   9   4      982.36      954.24     12.59 o 
   0   9   4     2813.20     2888.57     25.50 o 
   1   9   4     1284.34     1249.57     12.49 o 
   2   9   4      257.22      264.83      6.59 o 
   3   9   4        1.01        0.00      0.78 o 
   4   9   4      920.39      851.13     11.34 o 
   5   9   4       12.32        5.68      1.73 o 
   6   9   4      423.30      438.68      7.94 o 
   7   9   4        4.99        8.85      2.41 o 
 -10  10   4       40.90       40.23      4.27 o 
  -9  10   4     1265.38     1255.10     16.76 o 
  -8  10   4       31.47       34.39      2.35 o 
  -7  10   4     2594.82     2605.89     29.37 o 
  -6  10   4      941.47      922.85     20.73 o 
  -4  10   4     1176.36     1193.14     17.34 o 
  -3  10   4       83.59       66.46      2.42 o 
  -2  10   4      263.80      272.15      3.99 o 
  -1  10   4      863.04      891.21     10.16 o 
   0  10   4      619.44      709.89      7.70 o 
   1  10   4       80.29       68.13      2.37 o 
   2  10   4       14.10        3.43      2.02 o 
   3  10   4     1599.65     1402.55     87.37 o 
   4  10   4      425.65      459.59     11.37 o 
   5  10   4      200.95      184.62      4.86 o 
   6  10   4        3.97        6.78      1.94 o 
   7  10   4      158.51      149.59      5.73 o 
 -10  11   4       54.63       51.25      4.92 o 
  -9  11   4      100.55      107.03      4.29 o 
  -8  11   4      589.23      574.75      9.81 o 
  -7  11   4       59.78       58.65      2.35 o 
  -6  11   4      580.59      591.60     16.93 o 
  -4  11   4       88.41      118.39      6.60 o 
  -3  11   4      488.06      464.84      6.95 o 
  -2  11   4     3115.54     3130.64     28.99 o 
  -1  11   4        0.14       -0.54      0.63 o 
   0  11   4        0.45        1.36      0.78 o 
   1  11   4      440.38      394.40      7.52 o 
   2  11   4       14.41       20.11      3.14 o 
   3  11   4     2367.98     2294.37     24.64 o 
   4  11   4        0.50        2.00      1.49 o 
   5  11   4      330.34      316.91      8.95 o 
   6  11   4      114.44      120.12      4.55 o 
 -10  12   4       36.04       23.56      2.74 o 
  -9  12   4      145.41      147.88      5.86 o 
  -8  12   4       37.89       49.25      3.13 o 
  -7  12   4       82.40       85.80      3.47 o 
  -6  12   4      793.47      800.27     12.04 o 
  -5  12   4        7.08        0.75      1.67 o 
  -3  12   4       28.55       25.42      4.47 o 
  -2  12   4       56.78       89.78      2.82 o 
  -1  12   4     4348.08     4553.87     58.88 o 
   0  12   4        8.28       13.58      1.33 o 
   3  12   4     3494.23     3413.94     35.02 o 
   4  12   4      208.31      241.41      6.67 o 
   5  12   4      784.39      776.31     11.28 o 
   6  12   4      191.25      209.49      8.20 o 
  -9  13   4     1344.14     1301.09     14.68 o 
  -8  13   4      415.85      419.59      6.39 o 
  -7  13   4       25.79       23.50      3.69 o 
  -6  13   4     1977.85     1998.48     33.48 o 
  -2  13   4     1496.40     1394.33     20.82 o 
  -1  13   4     1226.99     1272.95     22.18 o 
   3  13   4      520.93      510.23     15.21 o 
   4  13   4       38.96       35.92      3.39 o 
   5  13   4      232.92      218.12      5.46 o 
   6  13   4      734.40      716.24     11.21 o 
  -9  14   4      150.57      168.66      5.17 o 
  -8  14   4        6.21        7.51      1.86 o 
  -7  14   4       61.25       67.80      4.88 o 
  -6  14   4      423.47      408.60     12.06 o 
  -5  14   4     6946.54     6754.58    120.95 o 
  -3  14   4       31.31        5.27      7.44 o 
   2  14   4      339.05      338.45      7.62 o 
   3  14   4     2803.77     2670.49     26.55 o 
   4  14   4       89.47       95.71      3.92 o 
   5  14   4      477.65      465.97      8.36 o 
   6  14   4      335.69      359.09      8.32 o 
  -9  15   4        0.17        1.95      1.75 o 
  -8  15   4        5.24        4.96      1.98 o 
  -7  15   4       47.18       48.17      4.42 o 
  -6  15   4       10.68       11.03      2.95 o 
  -5  15   4      574.84      546.99      9.56 o 
  -4  15   4        1.01       -0.30      1.15 o 
  -3  15   4        2.24        1.66      0.87 o 
   1  15   4      605.71      595.34     18.21 o 
   2  15   4     1164.19     1218.04     13.81 o 
   3  15   4      272.33      287.54      5.51 o 
   4  15   4      239.34      240.86      5.65 o 
   5  15   4      380.91      402.07      7.70 o 
   6  15   4      270.16      277.48      7.24 o 
  -9  16   4      347.77      360.23     15.38 o 
  -8  16   4     1490.20     1470.19     22.18 o 
  -7  16   4      499.49      518.30     15.05 o 
  -6  16   4      208.56      209.74      8.53 o 
  -5  16   4       60.70       64.80      3.56 o 
  -4  16   4     1023.04     1032.32     14.97 o 
  -3  16   4     2052.93     1936.18     27.15 o 
  -2  16   4        7.59       11.74      2.00 o 
  -1  16   4      225.16      191.51      6.94 o 
   0  16   4       43.76       40.33      2.82 o 
   1  16   4     1269.31     1329.63     15.71 o 
   2  16   4      505.71      499.82      7.45 o 
   3  16   4      231.67      257.05      7.29 o 
   4  16   4       14.83       15.84      2.07 o 
   5  16   4       55.51       57.27      3.95 o 
   6  16   4       10.53        1.11      2.26 o 
  -9  17   4       45.66       59.21      6.49 o 
  -8  17   4      153.99      152.28      4.34 o 
  -7  17   4      432.70      412.22     13.23 o 
  -6  17   4      547.77      551.79     15.30 o 
  -5  17   4       37.07       34.46      2.88 o 
  -4  17   4     1510.95     1501.21     20.22 o 
  -3  17   4       25.97       31.13      3.65 o 
  -2  17   4      532.25      567.32     10.81 o 
  -1  17   4     1250.87     1177.24     18.73 o 
   0  17   4       57.65       61.99      3.13 o 
   1  17   4      274.77      273.41      9.68 o 
   2  17   4      839.54      866.03     10.92 o 
   3  17   4      648.11      687.36      9.50 o 
   4  17   4      220.82      221.88      5.16 o 
   5  17   4       49.26       70.93      3.86 o 
  -8  18   4       18.66       17.60      4.23 o 
  -7  18   4      146.06      141.25      7.97 o 
  -6  18   4      726.61      737.51     39.59 o 
  -5  18   4      438.12      393.28     12.96 o 
  -4  18   4     1910.57     1886.03     37.63 o 
  -3  18   4      686.02      669.34     11.02 o 
  -2  18   4      572.72      537.32      9.48 o 
  -1  18   4      333.66      341.97      9.32 o 
   0  18   4       47.62       45.00      2.79 o 
   1  18   4      209.42      240.40      5.27 o 
   2  18   4      522.26      513.59      8.43 o 
   3  18   4      150.51      153.54      4.06 o 
   4  18   4     1109.28     1039.62     13.08 o 
   5  18   4      445.79      481.20      8.27 o 
  -8  19   4       46.47       50.86      5.68 o 
  -7  19   4       99.02       94.49     11.24 o 
  -6  19   4      181.54      175.41      8.27 o 
  -5  19   4     1129.34     1099.28     16.39 o 
  -4  19   4        1.05        6.62      1.96 o 
  -3  19   4     3099.13     3020.11     36.73 o 
  -2  19   4      513.75      505.43      9.37 o 
  -1  19   4        2.45        5.09      1.69 o 
   0  19   4       97.42      102.12      4.94 o 
   1  19   4     2614.38     2603.38     28.01 o 
   2  19   4      443.74      437.43      7.67 o 
   3  19   4      100.93      108.11      3.92 o 
   4  19   4       57.08       60.08      3.52 o 
   5  19   4      569.15      647.93      9.87 o 
  -8  20   4      143.35      127.22      8.22 o 
  -7  20   4       66.39       70.58      6.37 o 
  -6  20   4       26.75       29.70      4.50 o 
  -5  20   4      115.94      128.71      8.31 o 
  -4  20   4        7.46        7.76      2.14 o 
  -3  20   4      318.21      325.96      7.33 o 
  -2  20   4      893.47      868.52     13.60 o 
  -1  20   4        1.30        1.38      1.66 o 
   0  20   4      881.74      852.95     12.53 o 
   1  20   4      533.81      516.21      8.45 o 
   2  20   4      107.98      101.49      4.10 o 
   3  20   4       58.65       61.71      3.23 o 
   4  20   4      289.51      279.45      8.73 o 
  -7  21   4        0.15       -1.45      2.88 o 
  -6  21   4      554.88      550.92     16.26 o 
  -5  21   4      164.62      173.09     11.89 o 
  -4  21   4       75.64       72.12      4.27 o 
  -3  21   4      485.52      478.51      9.33 o 
  -2  21   4      376.51      393.19      8.29 o 
  -1  21   4     1440.49     1389.82     18.07 o 
   0  21   4      158.54      169.71      4.97 o 
   1  21   4     1303.80     1362.77     18.84 o 
   2  21   4       85.47       89.49      3.96 o 
   3  21   4      216.89      232.56      5.84 o 
   4  21   4       50.72       57.22      3.62 o 
  -7  22   4      186.47      159.00      8.72 o 
  -6  22   4      240.17      243.48     16.01 o 
  -5  22   4      173.81      164.33      5.96 o 
  -4  22   4       54.38       43.01      3.42 o 
  -3  22   4      342.20      347.70      9.68 o 
  -2  22   4      501.95      503.74     12.44 o 
  -1  22   4      135.49      140.81      4.80 o 
   0  22   4      948.03      947.40     13.83 o 
   1  22   4        9.24        8.84      2.14 o 
   2  22   4      140.49      154.67      9.33 o 
   3  22   4       84.36       89.65      4.18 o 
   4  22   4      241.04      265.84      6.48 o 
  -7  23   4       20.12       18.52      4.37 o 
  -6  23   4       42.91       35.76      5.08 o 
  -5  23   4       53.25       56.72      3.96 o 
  -4  23   4      137.18      138.69      9.10 o 
  -3  23   4      502.66      513.33     10.14 o 
  -2  23   4       87.05       88.20      4.55 o 
  -1  23   4      295.68      272.35      6.47 o 
   0  23   4       24.03       19.40      2.50 o 
   1  23   4      718.37      754.33     12.12 o 
   2  23   4      340.37      353.11      7.92 o 
   3  23   4       64.97       64.94      3.76 o 
  -6  24   4       44.68       47.48      5.61 o 
  -5  24   4      111.52       96.06      5.08 o 
  -4  24   4      304.53      312.98      8.82 o 
  -3  24   4      272.76      268.87      7.10 o 
  -2  24   4      144.44      155.56      5.71 o 
  -1  24   4      261.29      266.20      6.53 o 
   0  24   4      187.27      185.95      5.60 o 
   1  24   4      350.03      351.00      7.76 o 
   2  24   4       87.90      108.73      5.05 o 
   3  24   4       37.31       53.29      4.71 o 
  -6  25   4       55.21       66.77      6.80 o 
  -5  25   4      164.36      195.67      6.37 o 
  -4  25   4      330.30      322.46      8.54 o 
  -3  25   4       74.90       79.81      4.56 o 
  -2  25   4        3.05        3.29      2.31 o 
  -1  25   4      422.56      436.29      8.74 o 
   0  25   4       30.93       33.04      3.05 o 
   1  25   4       83.14      100.75      4.81 o 
   2  25   4       65.59       72.66      4.38 o 
  -5  26   4        3.15       -2.04      2.24 o 
  -4  26   4      196.00      188.91      6.26 o 
  -3  26   4      291.17      307.78     10.86 o 
  -2  26   4      797.42      792.90     16.98 o 
  -1  26   4      348.23      349.81      7.93 o 
   0  26   4       67.00       68.83      4.13 o 
   1  26   4       18.99       25.37      2.96 o 
   2  26   4       63.54       65.18      4.25 o 
  -4  27   4       25.48       27.88      3.66 o 
  -3  27   4      125.35      121.98      5.72 o 
  -2  27   4      373.03      374.09     12.47 o 
  -1  27   4      321.29      336.46     10.72 o 
   0  27   4       33.67       30.25      3.19 o 
   1  27   4        2.69        4.59      2.35 o 
  -2  28   4      234.75      270.58      7.78 o 
  -1  28   4     1275.84     1332.01     18.76 o 
 -11   1   5     1278.50     1321.08     17.80 o 
 -10   1   5       97.46       92.04      3.52 o 
  -9   1   5      781.27      781.01     10.99 o 
  -8   1   5       90.28       83.73      2.45 o 
  -7   1   5       10.39        3.76      3.10 o 
  -6   1   5       63.82       65.09      6.21 o 
  -5   1   5       59.97       70.22      2.94 o 
  -4   1   5      376.61      346.06     10.74 o 
  -3   1   5     1771.78     1289.70     37.21 o 
  -2   1   5      445.66      460.48     12.00 o 
  -1   1   5      326.90      305.50     25.78 o 
   0   1   5        7.21        3.12      0.97 o 
   1   1   5     2496.11     2545.63     24.44 o 
   2   1   5      194.79      163.40      3.50 o 
   3   1   5       55.86       75.20      4.04 o 
   4   1   5      146.20      140.62      4.44 o 
   5   1   5      262.47      281.31      5.63 o 
   6   1   5      629.91      655.51      9.73 o 
 -11   2   5       63.71       61.35      4.52 o 
 -10   2   5        3.51        5.39      1.94 o 
  -9   2   5      112.86      118.78      3.59 o 
  -8   2   5       42.43       38.76      2.50 o 
  -7   2   5     2181.85     2253.34     35.19 o 
  -6   2   5        1.19       -0.05      1.15 o 
  -5   2   5      927.80      976.56     20.10 o 
  -4   2   5     2478.62     2607.21     77.84 o 
  -3   2   5       19.89        6.25      2.01 o 
  -2   2   5      463.88      478.95     29.38 o 
  -1   2   5      183.68      120.86      3.98 o 
   0   2   5     1328.45     1429.48     19.25 o 
   1   2   5      168.51      196.13      3.70 o 
   2   2   5      344.84      324.25      6.67 o 
   3   2   5     1011.17      977.61     14.20 o 
   4   2   5      396.33      419.93      6.31 o 
   5   2   5      108.12      110.41      4.07 o 
   6   2   5      259.54      243.80      6.95 o 
 -11   3   5       21.92       20.91      2.42 o 
 -10   3   5      342.14      357.37      7.00 o 
  -9   3   5       40.02       33.22      2.21 o 
  -8   3   5      478.74      457.08      9.13 o 
  -7   3   5       51.72       60.32      2.95 o 
  -5   3   5      326.39      293.74      5.73 o 
  -4   3   5      178.38      195.32      4.77 o 
  -3   3   5     1057.44     1186.84     35.45 o 
  -2   3   5     2785.07     2824.76     54.17 o 
  -1   3   5      582.82      593.07     11.59 o 
   0   3   5      514.70      548.98      6.97 o 
   1   3   5      213.13      244.16      6.12 o 
   2   3   5      718.61      744.26      8.34 o 
   3   3   5     2872.82     2819.17     26.95 o 
   4   3   5      235.70      245.03      4.68 o 
   5   3   5       18.73       27.33      3.26 o 
   6   3   5        6.63        1.82      1.63 o 
 -10   4   5       65.07       59.26      3.35 o 
  -9   4   5      545.98      530.43      8.17 o 
  -8   4   5       37.20       34.93      2.53 o 
  -7   4   5     1423.94     1433.03     20.58 o 
  -6   4   5        3.11        0.76      1.31 o 
  -5   4   5      992.91     1025.02     17.92 o 
  -4   4   5       82.24       91.13      4.56 o 
  -3   4   5     1353.66     1359.68     39.94 o 
  -2   4   5     2569.05     2576.74     49.89 o 
  -1   4   5     1006.67     1021.52     15.82 o 
   0   4   5      741.76      745.23      9.78 o 
   1   4   5      238.09      222.83      4.75 o 
   2   4   5     2230.03     2103.42     20.41 o 
   3   4   5     1289.47     1243.17     12.94 o 
   4   4   5      717.34      702.19      8.07 o 
   5   4   5       15.71       20.11      1.73 o 
   6   4   5       86.08      104.32      4.22 o 
 -10   5   5        1.59        1.55      1.48 o 
  -9   5   5      838.07      870.26     14.06 o 
  -8   5   5      175.54      172.02      4.80 o 
  -7   5   5        8.72        8.22      3.79 o 
  -6   5   5     5255.27     5321.14     66.12 o 
  -5   5   5     2745.50     2674.11     41.96 o 
  -4   5   5       59.59       59.52      3.14 o 
  -3   5   5       95.40      102.19      3.66 o 
  -2   5   5     4074.53     4505.32    119.49 o 
  -1   5   5      546.10      518.28      7.51 o 
   0   5   5     2316.90     2230.10     27.04 o 
   1   5   5      196.54      208.22      4.55 o 
   2   5   5        0.26        0.04      0.97 o 
   3   5   5     2307.96     2192.24     19.25 o 
   4   5   5      440.72      414.50      5.75 o 
   5   5   5      399.40      402.76      5.97 o 
   6   5   5        9.23        3.75      2.47 o 
 -10   6   5       28.14       24.00      2.02 o 
  -9   6   5       57.03       53.75      3.41 o 
  -8   6   5      186.97      183.25      5.45 o 
  -7   6   5       90.95       91.64      4.17 o 
  -6   6   5      179.26      216.22      5.35 o 
  -5   6   5      569.07      646.01     12.64 o 
  -4   6   5      375.14      387.82      6.56 o 
  -3   6   5     1029.91      984.55     14.97 o 
  -2   6   5      731.78      718.91     11.76 o 
  -1   6   5       41.72       60.79      2.55 o 
   0   6   5      621.63      683.66     18.92 o 
   1   6   5      870.52      950.36     11.67 o 
   2   6   5      787.76      760.71      7.88 o 
   3   6   5       74.00       74.18      2.34 o 
   4   6   5      160.70      147.31      4.40 o 
   5   6   5      120.38      114.73      4.26 o 
   6   6   5      553.60      541.68      7.54 o 
 -10   7   5        0.08       -2.01      1.24 o 
  -9   7   5      112.15      106.71      4.52 o 
  -8   7   5        1.58        1.19      1.74 o 
  -7   7   5       24.55       31.93      2.83 o 
  -6   7   5     2290.43     2393.62     36.96 o 
  -5   7   5      484.58      490.87      6.95 o 
  -4   7   5     1066.85     1157.40     15.25 o 
  -3   7   5      436.13      426.55      8.22 o 
  -2   7   5       15.94       13.50      1.85 o 
  -1   7   5     1551.63     1540.81     18.12 o 
   0   7   5      522.28      482.57      8.42 o 
   1   7   5       67.34       74.86      2.81 o 
   2   7   5     1086.03     1119.03     10.74 o 
   3   7   5      658.51      651.35      9.15 o 
   4   7   5      130.82      125.08      4.66 o 
   5   7   5      113.01      114.86      4.11 o 
   6   7   5      357.40      333.25      7.02 o 
 -10   8   5      616.70      621.88     11.79 o 
  -9   8   5      385.64      380.39      8.25 o 
  -8   8   5      194.52      194.65      6.54 o 
  -7   8   5     2869.75     2751.76     43.39 o 
  -6   8   5        0.61        1.41      1.55 o 
  -5   8   5       65.52       63.06      2.78 o 
  -4   8   5       15.02       24.20      2.96 o 
  -3   8   5       12.53       11.70      1.01 o 
  -2   8   5     1146.78     1126.27     17.00 o 
  -1   8   5      219.97      193.32      4.03 o 
   0   8   5      538.68      470.25      6.19 o 
   1   8   5      967.62      959.05     10.72 o 
   2   8   5        0.03        0.29      1.03 o 
   3   8   5      745.22      772.65     10.38 o 
   4   8   5      103.04       76.32      3.32 o 
   5   8   5     1810.49     1720.83     20.28 o 
   6   8   5      468.69      456.17      8.38 o 
 -10   9   5       65.82       60.96      4.04 o 
  -9   9   5       42.85       42.01      3.59 o 
  -8   9   5        7.71        8.46      2.13 o 
  -7   9   5      349.00      322.86      8.28 o 
  -6   9   5       60.46       65.09      3.98 o 
  -5   9   5      236.85      236.29      4.46 o 
  -4   9   5      123.09      132.06      3.00 o 
  -3   9   5      437.47      451.77      5.70 o 
  -2   9   5     1319.70     1319.22     14.27 o 
  -1   9   5      414.99      444.90      5.13 o 
   0   9   5        3.95        4.11      0.96 o 
   1   9   5      962.65      946.60     13.37 o 
   2   9   5     1237.42     1193.27     14.20 o 
   3   9   5      321.83      310.43      5.84 o 
   4   9   5      321.18      339.80      6.51 o 
   5   9   5       40.28       30.82      2.60 o 
   6   9   5      171.45      175.61      6.13 o 
 -10  10   5      152.16      167.21      6.88 o 
  -9  10   5       14.07       13.70      3.05 o 
  -8  10   5      375.83      345.71      9.36 o 
  -7  10   5      478.42      475.04     10.79 o 
  -6  10   5        0.12        0.01      1.33 o 
  -5  10   5        5.97        5.25      1.82 o 
  -4  10   5       11.71       12.71      1.63 o 
  -3  10   5     2152.46     2168.98     20.26 o 
  -2  10   5       56.63       31.02      1.40 o 
  -1  10   5      485.22      569.94      6.16 o 
   0  10   5      588.76      661.66      8.90 o 
   1  10   5       25.32       32.65      1.79 o 
   2  10   5     1394.74     1299.33     15.30 o 
   3  10   5      828.33      802.04     10.99 o 
   4  10   5        2.96       -0.02      1.46 o 
   5  10   5      196.33      204.63      5.45 o 
   6  10   5       62.58       72.26      4.49 o 
 -10  11   5      575.30      596.68     13.12 o 
  -9  11   5      409.95      440.50     11.63 o 
  -8  11   5       44.70       39.96      3.81 o 
  -7  11   5        4.69        4.71      2.10 o 
  -6  11   5     1601.21     1623.57     32.12 o 
  -5  11   5     4709.06     4713.93     59.19 o 
  -4  11   5      539.71      564.97      8.08 o 
  -3  11   5      723.53      706.83      8.58 o 
  -2  11   5       47.11       48.56      2.00 o 
  -1  11   5     2464.51     2588.52     25.93 o 
   0  11   5     2311.37     2257.34     24.94 o 
   1  11   5      241.67      239.19      5.49 o 
   2  11   5      532.83      510.22      9.06 o 
   3  11   5      283.04      249.84      5.39 o 
   4  11   5      346.01      351.22     10.10 o 
   5  11   5       46.70       57.07      5.47 o 
   6  11   5      251.03      277.11      6.60 o 
 -10  12   5       74.54       72.58      9.69 o 
  -9  12   5      248.13      247.73      8.50 o 
  -8  12   5      263.70      273.63      8.39 o 
  -7  12   5        3.33        2.37      1.99 o 
  -6  12   5      988.27      943.28     20.61 o 
  -5  12   5       16.18       15.32      1.99 o 
  -4  12   5     1164.30     1162.56     14.32 o 
  -3  12   5     1086.66     1025.08     11.78 o 
  -2  12   5       22.94       34.76      1.73 o 
  -1  12   5     1502.70     1527.76     16.32 o 
   0  12   5        0.03        0.54      1.04 o 
   1  12   5      375.71      369.42      6.21 o 
   2  12   5      235.59      212.03      4.73 o 
   3  12   5     1665.90     1561.46     18.37 o 
   4  12   5      174.49      177.75      5.00 o 
   5  12   5       93.68      110.71      4.88 o 
   6  12   5      176.24      162.54      5.41 o 
  -9  13   5      328.32      313.40     18.16 o 
  -8  13   5        4.63        5.58      2.47 o 
  -7  13   5      116.17      111.01      5.38 o 
  -6  13   5       49.68       51.22      4.15 o 
  -5  13   5       26.82       23.65      2.09 o 
  -4  13   5        3.84        6.91      1.65 o 
  -3  13   5      435.13      449.43      8.00 o 
  -2  13   5      335.41      370.30      6.90 o 
  -1  13   5       43.62       51.31      2.46 o 
   0  13   5        0.94        1.74      0.93 o 
   1  13   5      299.23      280.76      4.95 o 
   2  13   5        1.63       -0.07      1.34 o 
   3  13   5      544.35      555.46      8.84 o 
   4  13   5      877.29      831.04     11.90 o 
   5  13   5        1.33       -1.30      1.76 o 
  -9  14   5      373.84      386.33     11.09 o 
  -8  14   5      298.50      324.23      9.56 o 
  -7  14   5     1149.24     1183.13     25.91 o 
  -6  14   5      102.39      102.11      5.63 o 
  -5  14   5      965.96      953.42     13.92 o 
  -4  14   5      629.10      596.38     11.91 o 
  -3  14   5      770.54      761.08     31.92 o 
  -2  14   5      951.18      866.48     19.10 o 
   0  14   5     1389.23     1394.54     20.57 o 
   1  14   5      304.52      305.75      5.32 o 
   2  14   5      114.20      133.28      4.08 o 
   3  14   5      175.82      221.44      6.06 o 
   4  14   5      586.89      589.13      9.59 o 
   5  14   5      138.15      133.69      5.88 o 
  -9  15   5      467.33      449.46     12.31 o 
  -8  15   5      160.02      145.35      6.67 o 
  -7  15   5       32.41       39.31      4.29 o 
  -6  15   5      503.62      533.78     14.06 o 
  -5  15   5      411.97      397.81      8.34 o 
  -4  15   5      883.80      882.38     13.05 o 
  -3  15   5      624.63      647.59     12.71 o 
  -2  15   5      255.86      239.83      5.55 o 
  -1  15   5      474.98      485.25     11.92 o 
   0  15   5      536.30      538.78     11.26 o 
   1  15   5      698.21      676.72      8.97 o 
   2  15   5       20.02       34.13      2.34 o 
   3  15   5      117.64      104.09      3.99 o 
   4  15   5      243.67      247.14      5.92 o 
   5  15   5      285.69      292.76      7.59 o 
  -9  16   5       14.23       11.11      3.25 o 
  -8  16   5      235.45      211.91     13.46 o 
  -7  16   5      297.62      293.45     12.07 o 
  -6  16   5      207.05      223.07      8.39 o 
  -5  16   5        7.46        5.25      2.58 o 
  -4  16   5      377.78      369.87      7.37 o 
  -3  16   5     1224.82     1199.68     15.30 o 
  -2  16   5      297.60      288.43     11.49 o 
  -1  16   5        0.77       -0.42      1.24 o 
   0  16   5        1.35       -0.57      1.52 o 
   1  16   5      184.56      193.84      4.76 o 
   2  16   5       95.52       93.55      3.59 o 
   3  16   5        2.81        5.50      1.78 o 
   4  16   5      482.55      504.65      8.83 o 
   5  16   5        0.06       -0.49      1.85 o 
  -9  17   5        0.15        1.82      3.03 o 
  -8  17   5       30.16       35.65      7.96 o 
  -7  17   5        7.01        0.57      3.79 o 
  -6  17   5       33.92       28.52      4.45 o 
  -5  17   5       20.24       25.36      2.47 o 
  -4  17   5      233.08      237.22      5.82 o 
  -3  17   5      230.45      221.19      5.14 o 
  -2  17   5      392.34      394.50      8.23 o 
  -1  17   5      571.91      548.74     10.17 o 
   0  17   5      190.35      197.83      8.12 o 
   1  17   5     2791.41     2771.96     29.63 o 
   2  17   5      291.46      264.44      5.80 o 
   3  17   5     1265.98     1221.72     14.71 o 
   4  17   5      126.43      142.05      5.02 o 
  -8  18   5       31.97       37.46      8.20 o 
  -7  18   5        1.55        1.85      2.70 o 
  -6  18   5        4.62        3.31      2.64 o 
  -5  18   5       90.41       86.95      5.82 o 
  -4  18   5        3.29        3.85      1.66 o 
  -3  18   5        4.88        4.67      1.54 o 
  -2  18   5       29.01       28.84      3.30 o 
  -1  18   5      271.46      274.81      5.93 o 
   0  18   5      103.43       85.68      3.67 o 
   1  18   5      296.59      301.74      6.13 o 
   2  18   5      159.42      161.57      5.97 o 
   3  18   5      178.27      174.22      5.75 o 
   4  18   5      148.13      163.81      5.30 o 
  -8  19   5        7.48        5.36      3.41 o 
  -7  19   5     1087.93      991.33     44.79 o 
  -6  19   5      177.06      174.76      8.60 o 
  -5  19   5       86.20       92.96      4.40 o 
  -4  19   5      153.76      141.05      4.94 o 
  -3  19   5      283.79      274.30      6.03 o 
  -2  19   5     1633.82     1601.46     19.99 o 
  -1  19   5     1800.92     1853.93     22.54 o 
   0  19   5       65.26       73.65      5.01 o 
   1  19   5      731.25      735.93     10.79 o 
   2  19   5       32.24       25.70      2.49 o 
   3  19   5      757.18      748.97     12.75 o 
   4  19   5      410.82      419.61      8.27 o 
  -8  20   5      177.57      182.26      8.94 o 
  -7  20   5      266.53      293.03     16.04 o 
  -6  20   5     1014.42     1000.56     23.73 o 
  -5  20   5      217.17      215.38     10.69 o 
  -4  20   5      205.54      203.67      5.89 o 
  -3  20   5      598.11      584.09      9.66 o 
  -2  20   5       41.08       39.42      2.83 o 
  -1  20   5     1212.08     1250.29     16.64 o 
   0  20   5       29.19       30.95      2.73 o 
   1  20   5       86.75      101.55      4.09 o 
   2  20   5      510.58      496.17     10.59 o 
   3  20   5      402.96      423.56      8.49 o 
   4  20   5       17.14       15.90      2.48 o 
  -7  21   5       18.18       12.62      3.77 o 
  -6  21   5      704.99      696.70     18.60 o 
  -5  21   5      646.15      654.42     11.75 o 
  -4  21   5      848.48      852.04     15.48 o 
  -3  21   5       78.96       78.95      3.77 o 
  -2  21   5      285.82      272.60      6.26 o 
  -1  21   5     3580.33     3681.27     40.88 o 
   0  21   5      308.73      300.72      6.92 o 
   1  21   5     1933.11     1969.92     22.91 o 
   2  21   5      487.86      497.43      8.80 o 
   3  21   5       60.56       63.60      3.77 o 
  -7  22   5       21.36       23.87      4.43 o 
  -6  22   5      654.43      601.89     16.99 o 
  -5  22   5       10.73        9.21      2.35 o 
  -4  22   5       55.59       54.14      3.73 o 
  -3  22   5      721.09      691.64     11.14 o 
  -2  22   5       55.22       59.57      3.52 o 
  -1  22   5       14.67       16.14      2.32 o 
   0  22   5      827.42      801.05     13.16 o 
   1  22   5     1366.53     1381.08     17.48 o 
   2  22   5      315.01      325.33      7.09 o 
   3  22   5       15.01       17.59      2.81 o 
  -6  23   5      374.95      349.99     12.45 o 
  -5  23   5      332.73      313.58      7.90 o 
  -4  23   5       16.18       18.11      4.03 o 
  -3  23   5       71.37       73.84      3.94 o 
  -2  23   5      261.20      263.94      6.41 o 
  -1  23   5      234.12      255.49      6.45 o 
   0  23   5      132.08      150.67      4.96 o 
   1  23   5       48.53       39.58      3.26 o 
   2  23   5      337.68      315.42      7.62 o 
  -6  24   5       58.68       74.64      6.60 o 
  -5  24   5       30.38       47.54      5.99 o 
  -4  24   5       65.63       62.63      4.99 o 
  -3  24   5        0.05        1.01      2.01 o 
  -2  24   5       63.26       55.94      3.57 o 
  -1  24   5      120.64      138.22      5.37 o 
   0  24   5       70.20       77.00      5.21 o 
   1  24   5       13.39        8.07      2.37 o 
   2  24   5       26.30       23.77      2.97 o 
  -5  25   5      213.63      186.85      8.30 o 
  -4  25   5       52.46       53.57      3.93 o 
  -3  25   5       23.62       28.85      4.39 o 
  -2  25   5      559.25      564.09     10.70 o 
  -1  25   5       29.04       32.49      3.08 o 
   0  25   5        8.48       10.91      3.26 o 
   1  25   5      111.24       83.04      4.59 o 
  -4  26   5        0.55        2.45      2.31 o 
  -3  26   5     1163.24     1171.02     16.92 o 
  -2  26   5        1.67        5.18      2.93 o 
  -1  26   5      708.08      711.99     12.15 o 
   0  26   5      172.45      159.64      5.81 o 
  -2  27   5      149.27      143.73      5.71 o 
 -10   0   6      669.71      666.96     28.99 o 
  -9   0   6       11.60       21.54      6.03 o 
  -8   0   6     1837.50     1767.54     54.31 o 
  -7   0   6      554.72      528.66     20.61 o 
  -5   0   6        0.51        1.44      1.65 o 
  -4   0   6     2786.52     2938.01     79.44 o 
  -3   0   6       37.52       20.95      4.19 o 
  -2   0   6     2422.98     2321.42     65.59 o 
  -1   0   6      192.03      177.09     11.67 o 
   0   0   6      176.02      182.86      4.06 o 
   1   0   6     5936.21     5715.80     71.87 o 
   2   0   6      138.23      121.13      4.36 o 
   3   0   6      582.95      573.20     10.32 o 
   4   0   6      310.21      275.53      7.76 o 
   5   0   6       79.73       82.68      6.50 o 
   6   0   6      437.83      443.61     11.44 o 
 -10   1   6        0.08       -1.26      3.38 o 
  -9   1   6      235.72      247.19     10.75 o 
  -8   1   6      122.74      124.09      9.90 o 
  -7   1   6      284.21      288.18     21.12 o 
  -6   1   6      424.25      322.22      9.09 o 
  -5   1   6     1991.17     1871.57     84.39 o 
  -4   1   6     1963.82     1997.38     39.54 o 
  -3   1   6      798.69      761.78     21.58 o 
  -2   1   6      387.40      348.43     10.73 o 
  -1   1   6      345.57      354.41      8.02 o 
   0   1   6     3346.25     3264.02     30.94 o 
   1   1   6     1549.93     1482.98     14.47 o 
   2   1   6     2798.47     2781.52     24.19 o 
   3   1   6      197.85      194.05      4.10 o 
   4   1   6      710.71      682.07      9.47 o 
   5   1   6     1050.84     1021.24     13.00 o 
   6   1   6      397.69      396.99     13.26 o 
 -10   2   6      478.34      497.71     17.26 o 
  -9   2   6      267.31      255.44     11.11 o 
  -8   2   6      126.34      139.81      7.69 o 
  -7   2   6        0.43       -2.14      1.93 o 
  -6   2   6      609.21      649.02     15.32 o 
  -5   2   6      906.67      949.01     20.07 o 
  -4   2   6       36.55       47.94      3.19 o 
  -3   2   6       10.56       19.33      3.78 o 
  -2   2   6       86.31       81.47      5.25 o 
  -1   2   6      106.23      114.44      3.48 o 
   0   2   6       25.50       23.89      1.67 o 
   1   2   6     1977.77     1954.92     20.36 o 
   2   2   6       31.28       37.33      2.50 o 
   3   2   6        3.58        1.23      1.23 o 
   4   2   6       15.47       13.41      1.81 o 
   5   2   6       27.65       22.18      2.26 o 
   6   2   6      556.49      590.43      9.53 o 
 -10   3   6        3.80        0.25      3.71 o 
  -9   3   6      396.70      367.23     13.51 o 
  -8   3   6      280.83      279.89     30.65 o 
  -7   3   6      232.02      218.82     12.92 o 
  -6   3   6      542.04      537.21     13.30 o 
  -5   3   6      601.45      580.45     13.46 o 
  -4   3   6      634.84      640.89      9.60 o 
  -3   3   6     1828.79     1947.24     23.75 o 
  -2   3   6       66.25       86.49      3.16 o 
  -1   3   6       24.19       28.27      1.98 o 
   0   3   6      620.05      606.45      7.97 o 
   1   3   6       53.64       49.91      2.16 o 
   2   3   6     1251.48     1146.66     12.16 o 
   3   3   6        0.57       -1.45      1.53 o 
   4   3   6      223.39      226.40      4.83 o 
   5   3   6       93.83      101.45      8.38 o 
 -10   4   6       70.90       65.09      3.43 o 
  -9   4   6       37.05       28.49      4.79 o 
  -8   4   6      412.19      402.10     13.36 o 
  -7   4   6      145.63      157.25      7.29 o 
  -6   4   6      523.24      556.06     13.76 o 
  -5   4   6      420.69      431.39      7.17 o 
  -4   4   6      309.63      333.39      6.20 o 
  -3   4   6      517.98      520.25      8.44 o 
  -2   4   6       26.49       34.42      2.45 o 
  -1   4   6      678.53      674.57      8.76 o 
   0   4   6      239.58      251.35      4.48 o 
   1   4   6       11.42       10.57      1.35 o 
   2   4   6        0.36        3.21      1.94 o 
   3   4   6      299.75      295.39      5.22 o 
   4   4   6      431.43      467.15      7.05 o 
   5   4   6      156.63      162.41      4.66 o 
 -10   5   6       65.95       58.93      3.59 o 
  -9   5   6      205.66      210.59      7.46 o 
  -8   5   6      602.43      611.01     17.43 o 
  -7   5   6       71.62       56.54      3.86 o 
  -6   5   6      671.96      701.37     16.51 o 
  -5   5   6      106.06       96.86      3.22 o 
  -4   5   6     1699.94     1726.49     21.64 o 
  -3   5   6        3.16        8.00      1.55 o 
  -2   5   6       12.28       15.39      1.78 o 
  -1   5   6      825.13      869.79     13.97 o 
   0   5   6      157.99      141.58      4.38 o 
   1   5   6     1271.62     1271.74     13.31 o 
   2   5   6       12.59       12.29      1.46 o 
   3   5   6        9.29       12.06      1.63 o 
   4   5   6       14.19       17.90      1.88 o 
   5   5   6      205.87      199.26      4.92 o 
 -10   6   6       18.14       17.66      2.58 o 
  -9   6   6       13.52       23.64      4.95 o 
  -8   6   6      253.01      275.22     12.46 o 
  -7   6   6      593.36      615.69     13.08 o 
  -6   6   6     1206.01     1208.29     21.32 o 
  -5   6   6      175.68      182.23      4.39 o 
  -4   6   6      331.78      336.17      7.33 o 
  -3   6   6     1163.81     1140.81     17.37 o 
  -2   6   6       18.66       35.49      2.75 o 
  -1   6   6     1525.48     1487.92     17.87 o 
   0   6   6      693.70      671.73     11.32 o 
   1   6   6      680.31      668.03      9.39 o 
   2   6   6      763.91      734.99      8.76 o 
   3   6   6      198.15      206.73      4.37 o 
   4   6   6      204.25      216.94      4.72 o 
   5   6   6      117.58      129.78      4.32 o 
 -10   7   6      100.76       94.65      4.80 o 
  -9   7   6       43.36       44.43      4.43 o 
  -8   7   6       11.38        9.04      1.46 o 
  -7   7   6      107.75       88.17      7.42 o 
  -6   7   6      919.62      914.49     20.62 o 
  -5   7   6       39.70       33.30      2.16 o 
  -4   7   6       42.90       41.55      2.98 o 
  -3   7   6      268.25      251.79      6.40 o 
  -2   7   6       83.96       65.40      3.63 o 
  -1   7   6     1585.44     1597.39     19.17 o 
   0   7   6      978.60      981.60     12.91 o 
   1   7   6      421.22      377.41      6.49 o 
   2   7   6       10.25       11.76      2.27 o 
   3   7   6       25.56       25.24      1.99 o 
   4   7   6      233.51      244.04      5.05 o 
   5   7   6       46.15       49.35      2.87 o 
 -10   8   6      150.89      154.43      6.22 o 
  -9   8   6       18.84       12.70      2.28 o 
  -8   8   6      455.02      438.19      9.51 o 
  -7   8   6      300.68      304.16      8.47 o 
  -6   8   6       39.54       51.06      4.24 o 
  -5   8   6       52.19       60.05      3.57 o 
  -4   8   6        6.38       11.99      2.02 o 
  -3   8   6      217.70      208.08      5.77 o 
  -2   8   6     1638.02     1711.56     22.24 o 
  -1   8   6       16.99       32.51      2.54 o 
   0   8   6      607.85      599.92      8.11 o 
   1   8   6        0.81        0.62      1.27 o 
   2   8   6      142.98      159.94      4.94 o 
   3   8   6        0.42        2.96      1.88 o 
   4   8   6        8.93       10.77      1.41 o 
   5   8   6      233.21      235.85      5.32 o 
 -10   9   6      528.05      560.82     13.01 o 
  -9   9   6      646.29      648.93     13.73 o 
  -8   9   6       31.46       34.95      2.84 o 
  -7   9   6     1407.96     1380.76     20.10 o 
  -6   9   6     2898.66     2916.52     56.64 o 
  -5   9   6      902.81      905.01     13.16 o 
  -4   9   6     1037.03     1028.20     16.53 o 
  -3   9   6       84.74       72.33      5.97 o 
  -2   9   6      277.44      274.21      6.09 o 
  -1   9   6     2210.75     2095.24     29.37 o 
   0   9   6      211.18      208.11      4.30 o 
   1   9   6     2844.24     2783.70     29.62 o 
   2   9   6      472.19      455.95      8.63 o 
   3   9   6      656.39      629.61      9.67 o 
   4   9   6      230.69      223.50      5.20 o 
   5   9   6     1407.67     1475.68     15.02 o 
 -10  10   6        8.73        5.30      2.53 o 
  -9  10   6      251.15      254.11      7.64 o 
  -8  10   6      356.17      337.36      8.46 o 
  -7  10   6      136.91      120.42      4.67 o 
  -6  10   6      183.04      207.67      7.87 o 
  -5  10   6      449.77      495.06      8.64 o 
  -4  10   6     1045.85     1044.43     12.95 o 
  -3  10   6      591.26      593.08     11.29 o 
  -2  10   6      938.07      939.54     13.93 o 
  -1  10   6      520.78      518.79      8.44 o 
   0  10   6      876.47      925.50     12.15 o 
   1  10   6     1028.86      973.97     13.88 o 
   2  10   6      983.27      995.45     12.57 o 
   3  10   6      368.81      383.50      6.79 o 
   4  10   6      276.16      277.20      5.95 o 
   5  10   6        2.10        3.05      1.95 o 
 -10  11   6        7.81        9.72      2.75 o 
  -9  11   6       31.60       34.55      4.82 o 
  -8  11   6      118.21      126.14      4.58 o 
  -7  11   6      180.24      185.90      5.44 o 
  -6  11   6      117.22      116.72      3.85 o 
  -5  11   6        0.49        0.13      1.32 o 
  -4  11   6       13.88        6.32      1.33 o 
  -3  11   6       34.68       38.87      3.24 o 
  -2  11   6      343.97      339.57      8.96 o 
  -1  11   6        5.53        7.84      1.18 o 
   0  11   6      689.19      695.13      9.34 o 
   1  11   6        2.04        3.70      1.30 o 
   2  11   6      101.77       84.43      3.14 o 
   3  11   6        2.06        3.45      2.21 o 
   4  11   6      400.88      410.23      7.57 o 
   5  11   6      235.83      243.23      5.88 o 
 -10  12   6       52.73       62.46      4.77 o 
  -9  12   6      121.54      134.12      6.00 o 
  -8  12   6       74.31       85.04      9.79 o 
  -7  12   6      128.80      124.71      4.61 o 
  -6  12   6        0.34        1.11      1.21 o 
  -5  12   6      201.17      204.01      5.77 o 
  -4  12   6       25.56       27.68      1.38 o 
  -3  12   6       96.70      103.48      2.88 o 
  -2  12   6      148.87      153.23      3.18 o 
  -1  12   6      173.01      184.61      4.01 o 
   0  12   6        1.90       -0.01      0.85 o 
   1  12   6       13.78       13.43      1.46 o 
   2  12   6        5.49        3.66      1.41 o 
   3  12   6       10.18        9.00      1.72 o 
   4  12   6        0.18       -2.78      1.78 o 
   5  12   6      377.46      440.74      8.26 o 
  -9  13   6       82.89       84.92      5.06 o 
  -8  13   6      721.50      710.56     17.10 o 
  -7  13   6        3.13        5.80      1.89 o 
  -6  13   6      420.47      418.95      7.12 o 
  -5  13   6       81.14       71.98      2.78 o 
  -4  13   6      320.48      321.11      5.05 o 
  -3  13   6      719.78      747.31      9.13 o 
  -2  13   6       87.14       87.17      2.32 o 
  -1  13   6      397.47      403.48      5.57 o 
   0  13   6      215.78      226.54      4.04 o 
   1  13   6      234.95      231.13      4.58 o 
   2  13   6      644.64      544.39     12.58 o 
   3  13   6       21.44       14.74      1.99 o 
   4  13   6      201.93      201.70      5.30 o 
  -9  14   6      199.54      199.84      7.27 o 
  -8  14   6      213.87      198.61      7.65 o 
  -7  14   6      267.56      266.17      7.39 o 
  -6  14   6        0.24        0.19      1.29 o 
  -5  14   6      708.23      690.41     10.02 o 
  -4  14   6      727.00      738.24      9.39 o 
  -3  14   6      384.73      381.86      5.75 o 
  -2  14   6      101.59       89.85      2.62 o 
  -1  14   6      147.39      156.65      3.47 o 
   0  14   6      524.15      520.01      7.68 o 
   1  14   6     1722.55     1615.33     17.50 o 
   2  14   6       48.61       47.46      2.84 o 
   3  14   6      269.08      296.48      8.00 o 
   4  14   6       34.92       30.49      2.90 o 
  -9  15   6      196.49      215.62      8.68 o 
  -8  15   6      468.71      478.95     13.29 o 
  -7  15   6      768.71      730.40     17.29 o 
  -6  15   6        0.31        2.48      1.45 o 
  -5  15   6      331.69      317.85      6.08 o 
  -4  15   6      351.44      339.51      6.18 o 
  -3  15   6      802.17      871.68     10.76 o 
  -2  15   6      735.27      761.31     10.07 o 
  -1  15   6      436.10      438.36      7.34 o 
   0  15   6     1039.46      977.12     13.26 o 
   1  15   6     1444.97     1462.23     27.80 o 
   2  15   6       25.08       34.28      2.35 o 
   3  15   6       88.20      100.57      4.01 o 
   4  15   6      590.27      605.98     10.03 o 
  -9  16   6        0.57        1.71      2.68 o 
  -8  16   6      274.62      274.42     12.98 o 
  -7  16   6     1102.09     1075.23     23.70 o 
  -6  16   6     1086.75     1063.70     14.41 o 
  -5  16   6      208.98      175.71      4.63 o 
  -4  16   6      258.51      283.96     10.23 o 
  -3  16   6     2015.51     2031.18     23.66 o 
  -2  16   6     1138.99     1102.02     14.41 o 
  -1  16   6      590.88      553.57      8.79 o 
   0  16   6       81.74       82.81      4.95 o 
   1  16   6      740.78      719.73     10.34 o 
   2  16   6     1633.21     1597.17     19.07 o 
   3  16   6      968.68      993.34     13.70 o 
   4  16   6      243.66      256.73      7.02 o 
  -8  17   6      445.37      438.84     13.09 o 
  -7  17   6       18.49       17.88      3.20 o 
  -6  17   6       57.22       60.24      4.36 o 
  -5  17   6      773.01      729.97     10.90 o 
  -4  17   6      221.98      197.58      6.94 o 
  -3  17   6     3091.60     3071.70     34.12 o 
  -2  17   6        0.63        4.23      2.45 o 
  -1  17   6      375.07      363.56      6.83 o 
   0  17   6      146.74      141.50      4.44 o 
   1  17   6      631.81      668.21     10.00 o 
   2  17   6        0.02        0.62      1.95 o 
   3  17   6       42.55       34.01      2.76 o 
  -8  18   6      117.46      121.70      6.91 o 
  -7  18   6        1.65        2.45      2.54 o 
  -6  18   6      122.20      109.73      4.17 o 
  -5  18   6       85.83       83.35      3.59 o 
  -4  18   6       32.85       25.70      2.31 o 
  -3  18   6        0.09       -0.73      1.61 o 
  -2  18   6        0.81       -2.16      1.33 o 
  -1  18   6       14.58       12.88      1.87 o 
   0  18   6       32.17       38.40      3.43 o 
   1  18   6        3.54        1.52      1.50 o 
   2  18   6      132.06      140.64      5.02 o 
   3  18   6      319.11      348.89     16.93 o 
  -8  19   6        0.32        3.43      7.15 o 
  -7  19   6       46.52       47.12      4.70 o 
  -6  19   6      395.37      387.35      7.65 o 
  -5  19   6      715.99      703.24     10.99 o 
  -4  19   6      213.65      192.30      5.01 o 
  -3  19   6        7.02        3.88      1.89 o 
  -2  19   6      102.08       97.53      4.44 o 
  -1  19   6      139.00      148.99      5.02 o 
   0  19   6      750.66      733.79     10.73 o 
   1  19   6      552.71      572.45     10.19 o 
   2  19   6        0.25       -3.61      2.40 o 
   3  19   6      560.96      631.68     10.38 o 
  -7  20   6      293.45      294.01     10.36 o 
  -6  20   6        3.21        3.60      2.02 o 
  -5  20   6      314.43      329.36      7.74 o 
  -4  20   6        0.89        0.37      1.92 o 
  -3  20   6      238.32      246.04      5.78 o 
  -2  20   6      120.95      123.79      4.35 o 
  -1  20   6        6.95        3.06      2.53 o 
   0  20   6        4.14        6.34      1.76 o 
   1  20   6       14.48       15.69      2.12 o 
   2  20   6       32.64       52.34      3.53 o 
  -7  21   6        3.62       -0.40      2.58 o 
  -6  21   6       23.55       15.68      2.48 o 
  -5  21   6      202.53      194.49      5.63 o 
  -4  21   6      246.73      248.22      9.93 o 
  -3  21   6       92.87       95.57      4.06 o 
  -2  21   6       10.08       10.82      2.06 o 
  -1  21   6      292.70      319.49      9.96 o 
   0  21   6       31.83       33.75      2.70 o 
   1  21   6       43.35       47.74      3.12 o 
   2  21   6      174.55      183.21      5.48 o 
  -6  22   6       16.20       13.17      2.49 o 
  -5  22   6       71.71       75.93      4.68 o 
  -4  22   6      158.24      167.65      5.24 o 
  -3  22   6      276.28      278.23      8.01 o 
  -2  22   6       31.79       34.28      3.46 o 
  -1  22   6     1964.88     1968.21     28.55 o 
   0  22   6      226.85      240.39     11.74 o 
   1  22   6       15.84       21.07      2.51 o 
  -6  23   6        8.27        9.45      2.56 o 
  -5  23   6      103.21      106.41      4.83 o 
  -4  23   6      116.99      108.26      4.52 o 
  -3  23   6      113.83      116.76      5.47 o 
  -2  23   6       12.24       14.04      2.26 o 
  -1  23   6       33.02       41.00      3.09 o 
   0  23   6       89.65       92.21      4.22 o 
   1  23   6      122.57      134.37      4.90 o 
  -5  24   6       59.53       51.25      3.56 o 
  -4  24   6       35.30       34.36      3.02 o 
  -3  24   6      667.37      717.64     11.84 o 
  -2  24   6       31.72       36.62      3.08 o 
  -1  24   6       17.20       20.05      2.57 o 
   0  24   6       35.55       37.24      3.06 o 
  -4  25   6      208.42      225.71      6.22 o 
  -3  25   6      153.25      161.40      6.27 o 
  -2  25   6       95.31       74.45      4.19 o 
  -1  25   6      746.23      792.18     17.54 o 
 -10   1   7      343.20      357.44     14.71 o 
  -9   1   7       93.01       93.70      7.14 o 
  -8   1   7       17.24       25.27      3.84 o 
  -7   1   7       25.23       23.12      3.30 o 
  -6   1   7       82.77       89.26      4.29 o 
  -5   1   7     1370.12     1365.55     17.74 o 
  -4   1   7     1716.91     1812.44     22.61 o 
  -3   1   7      989.40      967.29     13.53 o 
  -2   1   7       26.50       21.10      2.06 o 
  -1   1   7     1062.98     1083.05     10.43 o 
   0   1   7      509.76      510.45      5.63 o 
   1   1   7       12.81        9.90      1.41 o 
   2   1   7        5.30       11.09      1.53 o 
   3   1   7       61.93       62.26      2.87 o 
   4   1   7      392.19      422.76      8.52 o 
   5   1   7      201.50      235.66      5.87 o 
 -10   2   7       93.46       94.74      7.81 o 
  -9   2   7      221.64      246.91     10.44 o 
  -8   2   7      213.24      242.02     15.01 o 
  -7   2   7      109.21      113.39      5.71 o 
  -6   2   7      297.49      316.78      9.02 o 
  -5   2   7     1869.44     1941.55     26.96 o 
  -4   2   7       44.42       42.51      2.60 o 
  -3   2   7      967.72      916.50     13.09 o 
  -2   2   7      120.60      118.17      3.82 o 
  -1   2   7      196.54      191.50      5.50 o 
   0   2   7     2592.38     2535.82     20.11 o 
   1   2   7       11.99        6.26      2.51 o 
   2   2   7     1219.77     1147.78     12.52 o 
   3   2   7        0.74        0.19      1.45 o 
   4   2   7      237.97      240.63      6.97 o 
 -10   3   7      110.72      109.66      8.43 o 
  -9   3   7      197.91      185.94      8.94 o 
  -8   3   7     1242.68     1234.05     51.01 o 
  -7   3   7      962.77      941.55     21.48 o 
  -6   3   7      206.56      224.90     11.35 o 
  -5   3   7       23.38       22.47      2.09 o 
  -4   3   7     1239.61     1283.68     17.10 o 
  -3   3   7        5.55        5.74      1.55 o 
  -2   3   7     1188.79     1139.53     15.82 o 
  -1   3   7        0.89        1.86      1.13 o 
   0   3   7       21.09       15.70      1.22 o 
   1   3   7      224.98      235.58      4.47 o 
   2   3   7      263.81      254.96      6.64 o 
   3   3   7      409.55      384.78      6.72 o 
   4   3   7      178.33      179.56      4.80 o 
 -10   4   7        4.23       -1.80      3.28 o 
  -9   4   7      129.71      107.56     14.48 o 
  -8   4   7      657.74      638.01     17.23 o 
  -7   4   7      320.12      326.24     13.53 o 
  -6   4   7      163.49      164.55      6.08 o 
  -5   4   7       31.82       21.96      2.91 o 
  -4   4   7       81.12       94.26      4.07 o 
  -3   4   7      922.88      855.14     16.56 o 
  -2   4   7       14.67       11.60      1.90 o 
  -1   4   7     1805.69     1759.87     19.42 o 
   0   4   7       27.49       31.64      1.88 o 
   1   4   7     1724.43     1765.98     22.04 o 
   2   4   7      160.15      164.87      6.16 o 
   3   4   7      934.01      905.29     10.92 o 
   4   4   7     1028.15     1005.97     14.87 o 
 -10   5   7       41.14       46.59      6.13 o 
  -9   5   7        1.12        2.84      3.14 o 
  -8   5   7      857.88      832.40     20.92 o 
  -7   5   7       79.66       87.48      5.25 o 
  -6   5   7      216.53      212.94      6.98 o 
  -5   5   7      638.60      636.25     11.46 o 
  -4   5   7      537.58      514.40      9.91 o 
  -3   5   7      351.72      328.40      8.20 o 
  -2   5   7      117.36      115.50      4.11 o 
  -1   5   7      679.94      703.33     10.24 o 
   0   5   7      858.21      864.90     11.12 o 
   1   5   7     1182.77     1175.82     16.16 o 
   2   5   7        7.90       12.70      2.19 o 
   3   5   7      184.19      176.04      7.18 o 
   4   5   7      553.09      542.19      8.21 o 
 -10   6   7       16.36       23.20      9.70 o 
  -9   6   7      335.30      326.39     16.33 o 
  -8   6   7      305.33      310.92     12.17 o 
  -7   6   7        2.33        4.09      3.70 o 
  -6   6   7       74.81       79.83      4.29 o 
  -5   6   7        2.92        4.08      1.84 o 
  -4   6   7       40.15       35.82      3.00 o 
  -3   6   7        0.20       -0.31      1.85 o 
  -2   6   7     1171.86     1144.58     16.27 o 
  -1   6   7      733.32      744.52     12.08 o 
   0   6   7      177.39      157.15      8.67 o 
   1   6   7       18.79       15.32      2.19 o 
   2   6   7       92.15       81.63      4.18 o 
   3   6   7      328.80      329.76      7.70 o 
   4   6   7      843.73      880.47     14.30 o 
 -10   7   7      303.02      308.16     12.84 o 
  -9   7   7       98.79       87.12     10.38 o 
  -8   7   7      222.68      202.74      8.82 o 
  -7   7   7     2114.36     2093.23     52.35 o 
  -6   7   7        5.66       12.43      1.74 o 
  -5   7   7       89.89       72.61      8.23 o 
  -4   7   7      456.34      489.89      9.93 o 
  -3   7   7     1011.19     1094.62     17.55 o 
  -2   7   7      905.70      908.84     13.81 o 
  -1   7   7        7.95       16.95      3.05 o 
   0   7   7      134.48      110.49      3.31 o 
   1   7   7      337.05      316.53      7.08 o 
   2   7   7      972.03      980.22     14.67 o 
   3   7   7        4.42        5.99      2.14 o 
   4   7   7       50.10       47.10      3.80 o 
 -10   8   7      503.05      489.44     30.69 o 
  -9   8   7      330.53      387.09     13.66 o 
  -8   8   7       81.73       88.30      6.56 o 
  -7   8   7     1034.14     1019.92     23.88 o 
  -6   8   7      220.24      208.74      6.37 o 
  -5   8   7     1248.84     1275.90     19.94 o 
  -4   8   7      732.17      713.64     12.98 o 
  -3   8   7      537.23      528.13     11.78 o 
  -2   8   7        2.44        0.20      1.64 o 
  -1   8   7      299.74      279.02      6.69 o 
   0   8   7     2318.41     2182.96     21.96 o 
   1   8   7      614.90      607.72     10.41 o 
   2   8   7        3.57        3.01      1.94 o 
   3   8   7       19.19       22.75      3.09 o 
   4   8   7      144.64      171.15      6.56 o 
 -10   9   7        0.92        2.84      3.70 o 
  -9   9   7       24.95       26.47      4.65 o 
  -8   9   7      353.60      340.54     15.81 o 
  -7   9   7     1358.46     1386.72     32.23 o 
  -6   9   7       59.26       66.16      3.21 o 
  -5   9   7      136.78      159.64      5.60 o 
  -4   9   7       78.42       70.79      4.27 o 
  -3   9   7       18.63       20.35      2.60 o 
  -2   9   7     1217.00     1202.31     17.28 o 
  -1   9   7      377.54      403.42      8.27 o 
   0   9   7      507.55      516.85      7.13 o 
   1   9   7      701.10      721.01     11.68 o 
   2   9   7       10.15       14.08      2.38 o 
   3   9   7        0.04        1.27      1.94 o 
   4   9   7        6.43       10.34      2.63 o 
 -10  10   7       57.80       65.56      7.06 o 
  -9  10   7     1012.52      938.75     24.80 o 
  -8  10   7        4.30        6.46      4.18 o 
  -7  10   7       17.61       31.26      3.84 o 
  -6  10   7      416.33      404.67      7.81 o 
  -5  10   7      132.80      110.69      5.25 o 
  -4  10   7      309.49      320.32     14.94 o 
  -3  10   7      287.11      283.59      9.77 o 
  -2  10   7      233.19      216.63      5.93 o 
  -1  10   7      693.39      700.61     11.96 o 
   0  10   7      312.09      336.49      5.40 o 
   1  10   7       85.45       77.37      4.07 o 
   2  10   7      233.92      250.15      6.55 o 
   3  10   7      898.56      877.26     14.26 o 
   4  10   7      107.78       98.49      5.19 o 
  -9  11   7        1.06       -2.54      4.08 o 
  -8  11   7      622.29      628.43     24.00 o 
  -7  11   7      210.65      184.87      7.95 o 
  -6  11   7      418.88      470.06      8.81 o 
  -5  11   7      643.24      565.98     12.16 o 
  -4  11   7       10.18       18.39      2.76 o 
  -3  11   7     1474.81     1483.74     20.49 o 
  -2  11   7       69.85       72.25      3.94 o 
  -1  11   7      690.58      690.74     11.93 o 
   0  11   7      921.07      861.21     10.53 o 
   1  11   7     1198.70     1210.22     15.47 o 
   2  11   7        2.62        9.08      2.29 o 
   3  11   7       20.12       25.86      3.05 o 
   4  11   7      195.14      195.37      6.98 o 
  -9  12   7      167.52      176.02     12.40 o 
  -8  12   7       13.71       16.38      3.62 o 
  -7  12   7      919.86      889.09     28.82 o 
  -6  12   7      494.05      436.83      8.50 o 
  -5  12   7     1583.86     1540.01     20.74 o 
  -4  12   7      227.94      210.01      8.84 o 
  -3  12   7      553.12      547.05     11.95 o 
  -2  12   7      605.85      587.35     12.61 o 
  -1  12   7      179.11      185.04      5.62 o 
   0  12   7      157.75      131.07      3.50 o 
   1  12   7      131.76      124.31      4.30 o 
   2  12   7      230.28      260.10      7.08 o 
   3  12   7      185.47      187.75      6.69 o 
  -9  13   7        0.33       -1.30      3.89 o 
  -8  13   7        6.80        2.92      2.87 o 
  -7  13   7       34.58       31.50      5.79 o 
  -6  13   7        0.11        0.21      1.60 o 
  -5  13   7      271.38      251.71      4.96 o 
  -4  13   7      340.08      355.82     11.65 o 
  -3  13   7       27.34       21.96      2.97 o 
  -2  13   7       86.92       74.92      4.73 o 
  -1  13   7       94.50       93.95      5.46 o 
   0  13   7      437.39      413.55      7.22 o 
   1  13   7      565.54      575.51      9.29 o 
   2  13   7        0.47        0.23      1.96 o 
   3  13   7      238.66      218.92      6.69 o 
  -9  14   7        3.42        2.39      1.71 o 
  -8  14   7      889.16      866.33     15.62 o 
  -7  14   7       76.49       90.28      6.12 o 
  -6  14   7      132.22      117.05      4.65 o 
  -5  14   7     1097.49     1081.60     14.17 o 
  -4  14   7        0.19        2.49      2.16 o 
  -3  14   7      880.06      852.66     30.02 o 
  -2  14   7      249.23      258.84      7.79 o 
  -1  14   7      606.35      587.21     12.27 o 
   0  14   7      110.32      106.31      4.20 o 
   1  14   7       88.57       82.31      4.69 o 
   2  14   7      796.69      796.06     12.80 o 
   3  14   7      152.22      176.73      6.65 o 
  -9  15   7       97.87       93.09     10.78 o 
  -8  15   7        1.09        1.16      1.59 o 
  -7  15   7      172.12      196.73      6.54 o 
  -6  15   7      421.07      448.94      9.10 o 
  -5  15   7      138.59      124.49      5.28 o 
  -4  15   7      206.96      243.41      5.84 o 
  -3  15   7      403.93      387.29      9.76 o 
  -2  15   7      298.96      314.50      9.76 o 
  -1  15   7      569.42      536.94      8.58 o 
   0  15   7       42.23       56.83      3.27 o 
   1  15   7       17.06       14.98      2.26 o 
   2  15   7      559.28      527.17      7.82 o 
   3  15   7      248.65      295.94      8.10 o 
  -8  16   7      128.89      152.53      5.26 o 
  -7  16   7        2.49        0.12      1.52 o 
  -6  16   7      127.18      135.12      6.07 o 
  -5  16   7        6.70        7.20      1.88 o 
  -4  16   7        1.13        3.68      1.33 o 
  -3  16   7      508.84      486.99      7.85 o 
  -2  16   7       37.05       30.77      2.04 o 
  -1  16   7      186.07      153.45      7.21 o 
   0  16   7       10.19        7.83      1.91 o 
   1  16   7       15.10        6.28      1.35 o 
   2  16   7       36.26       46.14      3.04 o 
  -8  17   7      383.50      374.79     13.11 o 
  -7  17   7      377.82      411.92     15.99 o 
  -6  17   7      328.63      379.18      6.89 o 
  -5  17   7      523.96      530.82      8.42 o 
  -4  17   7      331.97      313.99      6.11 o 
  -3  17   7      339.24      359.61      5.61 o 
  -2  17   7      479.87      525.59      8.14 o 
  -1  17   7      426.01      409.57      7.01 o 
   0  17   7       34.89       31.00      2.07 o 
   1  17   7       28.44       43.19      3.17 o 
   2  17   7      614.16      586.08      9.29 o 
  -8  18   7     1044.72     1132.82     28.08 o 
  -7  18   7       44.67       40.62      3.33 o 
  -6  18   7      150.49      150.13      4.39 o 
  -5  18   7      303.26      296.25      8.90 o 
  -4  18   7       20.03       15.04      1.79 o 
  -3  18   7      552.57      530.39     13.78 o 
  -2  18   7       94.00       86.17      3.15 o 
  -1  18   7       67.54       78.74      3.70 o 
   0  18   7      599.82      565.27      8.80 o 
   1  18   7        7.13        1.77      1.47 o 
   2  18   7      311.79      304.55      6.40 o 
  -7  19   7       77.86       84.47      4.53 o 
  -6  19   7        4.97        1.62      1.53 o 
  -5  19   7      218.06      232.48      6.20 o 
  -4  19   7      293.63      286.01      5.91 o 
  -3  19   7      486.48      500.86      8.38 o 
  -2  19   7      698.73      688.56     10.47 o 
  -1  19   7       31.00       33.74      2.42 o 
   0  19   7        0.56       -1.51      2.08 o 
   1  19   7      385.99      389.38      8.62 o 
  -7  20   7        8.62       11.71      2.51 o 
  -6  20   7       16.71       34.45      5.05 o 
  -5  20   7        3.99        4.85      1.65 o 
  -4  20   7      588.86      618.72      9.95 o 
  -3  20   7      347.24      340.77      6.75 o 
  -2  20   7        4.84        9.97      2.08 o 
  -1  20   7      350.65      367.38      7.20 o 
   0  20   7        7.65        4.99      1.68 o 
   1  20   7      223.38      251.60      7.21 o 
  -6  21   7       54.45       52.77      3.51 o 
  -5  21   7      203.24      209.83      5.38 o 
  -4  21   7      283.20      280.02      6.20 o 
  -3  21   7      869.64      875.35     12.90 o 
  -2  21   7       50.53       50.98      3.05 o 
  -1  21   7      367.05      370.86     10.13 o 
   0  21   7      476.31      472.27     11.66 o 
  -5  22   7      335.02      342.90      9.56 o 
  -4  22   7       10.12       10.99      2.06 o 
  -3  22   7       33.66       33.60      3.60 o 
  -2  22   7       41.95       44.95      3.02 o 
  -1  22   7      312.87      328.59      7.26 o 
   0  22   7       29.89       34.80      2.73 o 
  -4  23   7       24.26       21.37      2.46 o 
  -3  23   7      507.30      506.18      9.23 o 
  -2  23   7      190.53      214.01      5.72 o 
  -1  23   7       61.21       71.50      3.81 o 
 -10   0   8      558.56      467.13     21.70 o 
  -9   0   8     1696.22     1739.40     53.21 o 
  -8   0   8        7.65        4.53      3.54 o 
  -6   0   8      207.52      196.86     11.00 o 
  -5   0   8      137.44      137.01      9.87 o 
  -4   0   8     1556.39     1460.00     45.63 o 
  -3   0   8      113.39      117.69      9.67 o 
  -2   0   8     4387.09     4384.15     62.69 o 
  -1   0   8      783.66      785.82     12.44 o 
   0   0   8       45.41       37.86      2.52 o 
   1   0   8      119.86      111.86      4.97 o 
   2   0   8     1803.54     1708.50     23.81 o 
   3   0   8      197.49      236.50      7.78 o 
 -10   1   8        4.48        3.38      3.38 o 
  -9   1   8       21.61       15.96      3.77 o 
  -8   1   8      524.32      519.29     14.05 o 
  -6   1   8        0.21       -2.12      3.01 o 
  -5   1   8        7.25       11.15      1.88 o 
  -4   1   8      281.51      286.77      6.13 o 
  -3   1   8     1609.58     1597.92     20.81 o 
  -2   1   8      111.33      118.32      4.33 o 
  -1   1   8      170.16      161.58      4.39 o 
   0   1   8     2049.25     1989.29     19.86 o 
   1   1   8       82.54       84.32      3.07 o 
   2   1   8      733.40      731.36     10.31 o 
   3   1   8        6.54        7.21      2.51 o 
 -10   2   8      294.29      284.23     12.18 o 
  -9   2   8      605.93      544.90     28.77 o 
  -8   2   8      347.58      396.67     12.35 o 
  -6   2   8      982.65     1018.78     33.48 o 
  -5   2   8       48.76       67.13      3.97 o 
  -4   2   8     1179.21     1116.00     15.64 o 
  -3   2   8      301.66      279.97      6.38 o 
  -2   2   8        7.91        6.00      1.92 o 
  -1   2   8      772.50      785.05     10.95 o 
   0   2   8     1027.19     1030.69     12.30 o 
   1   2   8       40.31       39.71      2.85 o 
   2   2   8       21.69       25.03      2.15 o 
   3   2   8        0.15        0.31      1.63 o 
 -10   3   8        1.45        0.35      3.05 o 
  -9   3   8       62.03       65.07      5.78 o 
  -8   3   8      518.18      517.77     19.23 o 
  -6   3   8     1383.35     1442.80     44.63 o 
  -5   3   8     1887.45     1923.65     24.42 o 
  -4   3   8      495.35      460.69      9.38 o 
  -3   3   8      472.18      494.04      8.93 o 
  -2   3   8     4582.90     4474.74     48.46 o 
  -1   3   8      859.21      868.12     12.75 o 
   0   3   8     1590.36     1484.96     23.65 o 
   1   3   8        2.13        9.46      2.10 o 
   2   3   8       45.39       48.51      3.57 o 
   3   3   8      790.69      745.82     12.72 o 
 -10   4   8       79.94       78.80      6.87 o 
  -9   4   8      639.48      603.51     43.32 o 
  -8   4   8       38.35       42.36      5.65 o 
  -7   4   8      339.81      336.70     12.36 o 
  -6   4   8      307.11      314.41     15.34 o 
  -5   4   8       24.33       37.26      5.62 o 
  -4   4   8      215.27      191.98      5.23 o 
  -3   4   8      110.51      120.49      4.62 o 
  -2   4   8     2092.67     2034.01     24.26 o 
  -1   4   8     2292.95     2309.90     23.62 o 
   0   4   8      109.54       88.77      5.32 o 
   1   4   8      131.00      114.43      4.83 o 
   2   4   8      816.99      781.66     12.75 o 
   3   4   8        0.01        0.68      1.93 o 
 -10   5   8      102.52       94.73      7.55 o 
  -9   5   8       10.08       14.40      3.69 o 
  -8   5   8      208.97      196.74     10.30 o 
  -7   5   8      750.81      707.87     21.34 o 
  -6   5   8      151.86      146.18      6.47 o 
  -5   5   8      635.81      663.07     10.89 o 
  -4   5   8      648.08      636.80     10.64 o 
  -3   5   8       37.46       45.34      3.03 o 
  -2   5   8      302.00      305.37      6.49 o 
  -1   5   8      893.52      896.10     13.24 o 
   0   5   8      164.36      153.21      4.96 o 
   1   5   8      249.73      222.72      5.99 o 
   2   5   8      186.03      196.57      6.32 o 
   3   5   8       14.23       21.18      2.90 o 
 -10   6   8      204.11      195.60     13.26 o 
  -9   6   8        3.16        3.35      3.11 o 
  -8   6   8       70.17       93.08      7.12 o 
  -7   6   8      743.51      737.70     18.14 o 
  -6   6   8     1367.56     1380.46     21.38 o 
  -5   6   8      876.58      907.98     15.56 o 
  -4   6   8      321.62      349.30      8.32 o 
  -3   6   8     1667.31     1652.90     24.59 o 
  -2   6   8       18.29       19.65      2.61 o 
  -1   6   8      658.27      666.68     10.86 o 
   0   6   8      111.76      118.84     11.55 o 
   1   6   8        2.17        5.90      1.98 o 
   2   6   8      304.73      310.19      7.44 o 
   3   6   8      196.54      200.91      6.42 o 
 -10   7   8       10.31        2.72      3.50 o 
  -9   7   8      795.98      747.24     26.84 o 
  -8   7   8       67.92       79.96      6.72 o 
  -7   7   8      328.27      354.36      9.88 o 
  -6   7   8        8.31        6.97      2.28 o 
  -5   7   8      178.98      184.56      6.18 o 
  -4   7   8        5.06        5.50      2.09 o 
  -3   7   8       64.19       75.08      4.49 o 
  -2   7   8     1024.31     1007.07     15.42 o 
  -1   7   8       60.63       54.78      3.75 o 
   0   7   8     1478.77     1441.06     19.26 o 
   1   7   8      143.83      143.17      7.94 o 
   2   7   8       65.10       60.92      4.05 o 
   3   7   8      242.29      306.66      7.94 o 
  -9   8   8      173.00      162.32     10.62 o 
  -8   8   8       62.25       53.98      6.05 o 
  -7   8   8      312.19      343.81      9.71 o 
  -6   8   8       41.54       36.02      3.53 o 
  -5   8   8      145.00      152.87      5.85 o 
  -4   8   8      672.02      671.51     12.88 o 
  -3   8   8      157.40      159.06      5.29 o 
  -2   8   8       25.18       38.24      3.21 o 
  -1   8   8      667.81      659.21     11.81 o 
   0   8   8      114.09      111.77      4.86 o 
   1   8   8      121.49      130.60      5.35 o 
   2   8   8        5.32        7.28      2.29 o 
   3   8   8      103.95      122.35      5.67 o 
  -9   9   8      217.08      198.72     11.90 o 
  -8   9   8       22.27       17.95      4.27 o 
  -7   9   8      454.52      450.80     11.79 o 
  -6   9   8       27.81       44.36      3.78 o 
  -5   9   8        0.35       -0.27      2.01 o 
  -4   9   8        2.06        0.43      1.98 o 
  -3   9   8       10.08       14.68      2.39 o 
  -2   9   8      723.92      694.23     12.11 o 
  -1   9   8        0.14       -0.42      1.85 o 
   0   9   8      875.34      863.20     13.53 o 
   1   9   8      157.20      142.91      4.53 o 
   2   9   8      269.76      259.50      9.02 o 
   3   9   8      102.93      118.15      5.64 o 
  -9  10   8       79.63       87.65      8.84 o 
  -8  10   8      379.32      339.12     14.25 o 
  -7  10   8      342.64      331.98      9.64 o 
  -6  10   8       94.61       81.76      6.02 o 
  -5  10   8       93.08       67.91      4.64 o 
  -4  10   8        1.45        2.25      2.07 o 
  -3  10   8     1098.10     1035.95     15.95 o 
  -2  10   8       49.28       50.31      3.63 o 
  -1  10   8      589.41      570.91     10.96 o 
   0  10   8      144.20      135.42      5.28 o 
   1  10   8      199.79      190.05      6.45 o 
   2  10   8      265.45      290.06      7.61 o 
  -9  11   8      187.34      175.81     11.40 o 
  -8  11   8      101.53      111.87      7.94 o 
  -7  11   8      164.30      168.87      6.42 o 
  -6  11   8      145.35      183.23      6.68 o 
  -5  11   8      326.73      312.87      8.50 o 
  -4  11   8       73.02       57.58      4.22 o 
  -3  11   8       11.05        4.93      2.77 o 
  -2  11   8        0.97        0.78      1.91 o 
  -1  11   8      398.70      391.75      8.76 o 
   0  11   8       15.07       25.18      2.80 o 
   1  11   8        0.77        1.60      1.52 o 
   2  11   8      259.91      277.31      7.60 o 
  -9  12   8      367.50      336.50     16.27 o 
  -8  12   8       14.53       22.88      4.53 o 
  -7  12   8      635.41      698.92     16.97 o 
  -6  12   8     1081.02     1082.45     18.83 o 
  -5  12   8      671.90      706.83     14.09 o 
  -4  12   8     1067.81     1072.76     18.68 o 
  -3  12   8       81.37       63.65      6.49 o 
  -2  12   8      393.44      348.91     10.10 o 
  -1  12   8      631.58      606.62     11.50 o 
   0  12   8     1388.56     1323.07     18.66 o 
   1  12   8      165.42      184.81      4.97 o 
   2  12   8      497.92      515.98      9.24 o 
  -8  13   8       36.31       26.93      3.89 o 
  -7  13   8      683.18      695.35     20.20 o 
  -6  13   8      289.12      311.98      8.74 o 
  -5  13   8      560.09      595.00     12.70 o 
  -4  13   8      186.55      214.15     11.19 o 
  -3  13   8      103.39      122.50      6.33 o 
  -2  13   8     2460.34     2351.70     34.68 o 
  -1  13   8      433.66      487.58     11.56 o 
   0  13   8     1278.08     1198.25     21.41 o 
   1  13   8      105.18      116.53      4.30 o 
   2  13   8      197.74      208.68      5.73 o 
  -8  14   8       73.24       56.28      5.25 o 
  -7  14   8        0.01       -0.83      2.07 o 
  -6  14   8      595.04      580.05     12.75 o 
  -5  14   8      265.69      299.30      8.71 o 
  -4  14   8      232.22      214.02      7.50 o 
  -3  14   8      164.91      168.96      6.68 o 
  -2  14   8      149.41      144.25      6.88 o 
  -1  14   8       56.79       54.14      4.63 o 
   0  14   8      178.56      179.38      8.85 o 
   1  14   8      439.16      425.06      8.58 o 
   2  14   8       73.97       82.58      4.09 o 
  -8  15   8      252.89      259.60     10.01 o 
  -7  15   8       27.74       26.65      3.06 o 
  -6  15   8      280.26      295.70      8.73 o 
  -5  15   8      123.34      115.28      6.20 o 
  -4  15   8      216.25      191.43      7.08 o 
  -3  15   8        5.20        0.37      2.31 o 
  -2  15   8      154.81      133.93      6.72 o 
  -1  15   8      125.90      106.31      6.20 o 
   0  15   8        9.55        5.46      1.97 o 
   1  15   8      380.83      408.33      9.32 o 
  -8  16   8        3.54        2.72      2.95 o 
  -7  16   8        0.41       -0.43      1.79 o 
  -6  16   8       45.12       34.92      3.41 o 
  -5  16   8      497.87      491.58     11.76 o 
  -4  16   8      366.67      346.17      9.80 o 
  -3  16   8       31.15       39.98      6.00 o 
  -2  16   8      132.70      131.71      6.88 o 
  -1  16   8      316.60      334.52     11.66 o 
   0  16   8        1.92        3.88      1.70 o 
   1  16   8        8.85        9.64      2.34 o 
  -7  17   8       20.30       23.41      3.91 o 
  -6  17   8       65.87       65.83      5.63 o 
  -5  17   8       36.15       39.03      4.18 o 
  -4  17   8      104.77      100.71      6.11 o 
  -3  17   8      183.42      206.64     12.35 o 
  -2  17   8      124.51      153.21      7.49 o 
  -1  17   8       19.47       12.22      7.25 o 
   0  17   8      123.13      137.21      4.92 o 
   1  17   8        8.63       14.82      2.41 o 
  -7  18   8        9.11        5.44      2.24 o 
  -6  18   8        1.08        2.68      2.68 o 
  -5  18   8      148.23      148.05     12.13 o 
  -4  18   8      148.88      151.61      7.17 o 
  -3  18   8       33.88       37.52      4.27 o 
  -2  18   8      184.81      215.23      8.01 o 
  -1  18   8       81.11       70.06      5.55 o 
   0  18   8       45.29       29.35      2.83 o 
  -6  19   8       60.68       82.51      4.28 o 
  -5  19   8      669.39      640.77     11.50 o 
  -4  19   8        4.72        2.71      4.89 o 
  -3  19   8       12.28       19.94      3.59 o 
  -2  19   8       30.75       23.65      5.01 o 
  -1  19   8      532.04      518.88     10.29 o 
  -5  20   8        2.62        2.88      1.96 o 
  -4  20   8      311.43      364.12     11.18 o 
  -3  20   8      315.73      338.32     11.15 o 
  -2  20   8      351.02      368.28      8.04 o 
  -1  20   8      137.29      143.82      5.47 o 
  -4  21   8        7.51        4.84      2.32 o 
  -3  21   8      114.21      113.50      4.51 o 
  -2  21   8      271.48      261.67      6.88 o 
  -6   1   9       26.35       31.70      6.09 o 
  -5   1   9      150.85      148.85      7.82 o 
  -4   1   9       57.01       56.52     10.14 o 
  -3   1   9      251.11      262.67     10.94 o 
  -2   1   9      518.79      534.06     14.72 o 
  -1   1   9        0.47        2.43      2.58 o 
   0   1   9      440.12      446.68     11.71 o 
   1   1   9       91.04       99.28      4.90 o 
   2   1   9        0.12        6.72      2.29 o 
  -9   2   9      352.87      379.93     16.08 o 
  -6   2   9      141.12      147.16     11.04 o 
  -5   2   9        1.37        0.33      2.68 o 
  -4   2   9     1764.77     1798.18     39.40 o 
  -3   2   9       19.68       24.37      7.30 o 
  -2   2   9     1028.64      982.24     13.95 o 
  -1   2   9      872.25      844.86     11.98 o 
   0   2   9       83.68       83.44      3.94 o 
   1   2   9      578.76      604.23     16.47 o 
   2   2   9      967.29      954.52     14.99 o 
  -9   3   9        7.36       -2.13      3.17 o 
  -6   3   9      448.16      464.61      9.87 o 
  -5   3   9      521.65      526.05     13.39 o 
  -4   3   9       97.96       89.34      4.26 o 
  -3   3   9        8.96        9.49      2.11 o 
  -2   3   9      302.77      300.16      6.63 o 
  -1   3   9       67.27       71.19      4.90 o 
   0   3   9       50.43       49.64      3.43 o 
   1   3   9        4.82        5.07      3.72 o 
   2   3   9        5.28        3.55      3.19 o 
  -9   4   9       26.08       23.36      4.69 o 
  -6   4   9      175.26      177.33      6.00 o 
  -5   4   9        9.28        1.18      1.81 o 
  -4   4   9      284.31      323.81     13.10 o 
  -3   4   9       39.88       54.98      7.41 o 
  -2   4   9      610.06      641.15     10.52 o 
  -1   4   9       93.22       90.60      6.68 o 
   0   4   9       44.28       46.60      5.36 o 
   1   4   9        4.99        1.03      1.99 o 
   2   4   9        0.61       -3.83      1.91 o 
  -9   5   9       87.74       94.32      7.29 o 
  -6   5   9       99.86       85.02      4.72 o 
  -5   5   9       31.87       27.81      3.08 o 
  -4   5   9       55.84       51.23      3.39 o 
  -3   5   9        0.17       -0.47      1.99 o 
  -2   5   9     1181.05     1168.52     17.59 o 
  -1   5   9       40.78       46.22      3.32 o 
   0   5   9      128.46      122.81      5.17 o 
   1   5   9       11.47       23.74      3.21 o 
   2   5   9       12.25        4.45      2.37 o 
  -9   6   9      104.30       98.79      7.55 o 
  -6   6   9       24.09       29.62      3.26 o 
  -5   6   9       65.98       73.88      4.60 o 
  -4   6   9      101.63      104.81      5.32 o 
  -3   6   9       46.87       42.91      3.43 o 
  -2   6   9      257.76      250.62      6.86 o 
  -1   6   9        4.41        0.54      1.89 o 
   0   6   9      111.68      150.89     11.49 o 
   1   6   9      224.38      228.62     10.92 o 
   2   6   9      148.74      171.58      6.49 o 
  -9   7   9      798.23      795.81     25.73 o 
  -7   7   9        7.79        5.63      4.58 o 
  -6   7   9     1583.96     1606.59     24.74 o 
  -5   7   9       28.33       35.66      3.65 o 
  -4   7   9     1726.25     1750.57     26.56 o 
  -3   7   9     1469.22     1430.32     20.58 o 
  -2   7   9      446.22      488.92      9.92 o 
  -1   7   9      616.82      618.01     10.92 o 
   0   7   9      281.93      287.79      7.10 o 
   1   7   9      212.35      199.43      9.75 o 
  -9   8   9      466.77      485.31     17.73 o 
  -7   8   9      442.77      468.80     21.48 o 
  -6   8   9      634.38      626.62     12.72 o 
  -5   8   9        0.14        3.40      2.35 o 
  -4   8   9     2493.59     2357.71     34.05 o 
  -3   8   9     1076.64     1104.82     17.06 o 
  -2   8   9      399.50      412.52      9.10 o 
  -1   8   9       29.11       36.35      3.17 o 
   0   8   9      199.96      227.15      9.76 o 
   1   8   9     1271.79     1160.82     17.42 o 
  -9   9   9       46.44       41.28      5.28 o 
  -7   9   9        4.82       11.65      5.71 o 
  -6   9   9       52.14       52.98      5.00 o 
  -5   9   9       94.98      110.38      5.82 o 
  -4   9   9      358.77      332.18     13.09 o 
  -3   9   9      179.05      183.15      6.55 o 
  -2   9   9       81.98       73.34      4.39 o 
  -1   9   9      157.56      195.56      5.82 o 
   0   9   9       64.84       42.48      4.02 o 
   1   9   9       11.80        3.71      2.32 o 
  -7  10   9     1151.54     1236.30     42.67 o 
  -6  10   9        6.79       14.80      3.03 o 
  -5  10   9        0.08        0.91      2.19 o 
  -4  10   9      106.71      118.89      6.10 o 
  -3  10   9       14.73       16.08      4.93 o 
  -2  10   9       45.19       42.35      3.63 o 
  -1  10   9      392.90      359.24      8.70 o 
   0  10   9       69.52       69.18      4.19 o 
   1  10   9      106.11      101.18      5.20 o 
  -7  11   9       57.69       64.90      4.93 o 
  -6  11   9     1406.96     1393.55     22.99 o 
  -5  11   9       22.79       19.11      3.20 o 
  -4  11   9        0.00       -4.06      2.03 o 
  -3  11   9        3.74        3.29      2.32 o 
  -2  11   9        9.45       11.61      2.49 o 
  -1  11   9        0.18        3.73      2.14 o 
   0  11   9      150.77      140.71      7.28 o 
   1  11   9       42.57       33.29      3.51 o 
  -7  12   9        0.55       -2.24      2.31 o 
  -6  12   9      182.30      188.27      7.03 o 
  -5  12   9      117.80       99.73      5.90 o 
  -4  12   9       47.24       42.24      4.16 o 
  -3  12   9       74.19       80.12      5.54 o 
  -2  12   9       83.65      113.01      6.34 o 
  -1  12   9      204.44      191.60      6.77 o 
   0  12   9        3.72        0.57      2.18 o 
  -7  13   9        3.28        2.63      2.66 o 
  -6  13   9       80.74       68.58      5.12 o 
  -5  13   9      193.51      190.32      7.89 o 
  -4  13   9       42.23       36.01      4.01 o 
  -3  13   9        5.55        8.86      2.71 o 
  -2  13   9        3.57        6.07      2.67 o 
  -1  13   9      214.89      194.41      6.84 o 
   0  13   9        1.50        4.33      2.41 o 
  -7  14   9       23.98       20.06      6.03 o 
  -6  14   9        2.02        9.64      3.84 o 
  -5  14   9      235.51      217.96      7.89 o 
  -4  14   9      393.43      391.41     10.42 o 
  -3  14   9       36.19       39.51      4.15 o 
  -2  14   9       85.57       66.97     10.21 o 
  -1  14   9        6.71        3.88      2.51 o 
   0  14   9        1.32       -2.46      2.31 o 
  -7  15   9       65.94       85.56      5.77 o 
  -6  15   9        1.69       -4.46      2.23 o 
  -5  15   9       42.69       49.67      4.74 o 
  -4  15   9       21.30       19.37      3.44 o 
  -3  15   9       27.51       26.68      3.78 o 
  -2  15   9      663.32      682.56     19.70 o 
  -1  15   9       99.85      117.14      6.24 o 
  -6  16   9       39.86       59.28      5.02 o 
  -5  16   9        9.98       14.72      3.19 o 
  -4  16   9        7.90        8.77      2.88 o 
  -3  16   9       93.08      108.85      6.87 o 
  -2  16   9       32.19       18.60      3.47 o 
  -1  16   9      157.31      152.54     11.70 o 
  -6  17   9      511.09      573.07     13.59 o 
  -5  17   9      588.50      566.52     14.54 o 
  -4  17   9       82.27       97.68      6.47 o 
  -3  17   9       72.12       67.98      6.69 o 
  -2  17   9      210.67      249.24      8.98 o 
  -5  18   9      143.41      147.11      7.80 o 
  -4  18   9     1093.97     1099.49     20.84 o 
  -3  18   9      146.43      179.97      8.83 o 
  -5   0  10      421.06      450.27     21.17 o 
  -4   0  10      854.76      855.47     33.01 o 
  -3   0  10       27.21       37.70      7.78 o 
  -2   0  10      980.34     1009.31     27.95 o 
  -1   0  10      128.52      129.21     10.20 o 
   0   0  10      122.36      137.63     10.85 o 
  -6   1  10       63.14       57.64      8.34 o 
  -5   1  10       66.29       58.69      6.08 o 
  -4   1  10       19.35       23.61      4.73 o 
  -3   1  10      207.26      220.23     28.88 o 
  -2   1  10      767.82      768.43     16.53 o 
  -1   1  10        3.83       -0.70      2.50 o 
   0   1  10       27.79       23.34      4.49 o 
  -6   2  10       62.30       78.45      9.63 o 
  -5   2  10      286.71      290.57     38.13 o 
  -4   2  10      291.44      289.35     11.96 o 
  -3   2  10     1237.68     1194.11     25.04 o 
  -2   2  10      488.05      494.54     12.52 o 
  -1   2  10       44.81       48.50      4.70 o 
   0   2  10      145.14      147.47      7.87 o 
  -6   3  10      448.58      447.87     21.14 o 
  -5   3  10      300.53      322.89     12.29 o 
  -4   3  10        4.07        0.84      3.21 o 
  -3   3  10      252.84      246.50      9.63 o 
  -2   3  10       36.67       34.65      4.22 o 
  -1   3  10       30.36       19.30      3.60 o 
   0   3  10      779.94      794.49     20.33 o 
  -6   4  10       44.97       45.08      8.08 o 
  -5   4  10      123.69      125.46      8.60 o 
  -4   4  10      100.05       97.93      7.91 o 
  -3   4  10      989.85      986.29     21.91 o 
  -2   4  10       60.61       72.78      6.57 o 
  -1   4  10       22.33       20.52      2.82 o 
   0   4  10       90.70       86.69      4.75 o 
  -6   5  10        9.75       14.46      2.87 o 
  -5   5  10      167.95      164.29      6.26 o 
  -4   5  10      176.65      180.84      6.66 o 
  -3   5  10       34.51       32.89      4.50 o 
  -2   5  10        0.02        0.49      2.76 o 
  -1   5  10      216.45      223.31      6.80 o 
   0   5  10      149.93      168.10      6.07 o 
  -6   6  10        0.19        1.31      2.18 o 
  -5   6  10      449.49      472.26     10.84 o 
  -4   6  10      338.78      317.80     10.15 o 
  -3   6  10       83.26       78.76      4.63 o 
  -2   6  10       60.22       65.06      4.03 o 
  -1   6  10        2.09        7.09      2.31 o 
   0   6  10      376.85      454.02      9.65 o 
  -6   7  10       88.15      109.16      5.80 o 
  -5   7  10        1.14        4.69      2.47 o 
  -4   7  10       19.30       32.11      3.56 o 
  -3   7  10      640.43      644.10     12.14 o 
  -2   7  10      282.22      280.47      7.23 o 
  -1   7  10       23.81       32.61      3.21 o 
   0   7  10       60.70       49.77      3.91 o 
  -6   8  10        2.16        5.01      2.55 o 
  -5   8  10      206.08      239.95     11.80 o 
  -4   8  10        8.60       18.77      2.77 o 
  -3   8  10        4.05       -0.06      2.20 o 
  -2   8  10        4.28        4.77      2.43 o 
  -1   8  10       13.09        9.04      2.41 o 
  -7   9  10       31.96       36.94      4.03 o 
  -6   9  10      145.61      160.27      7.04 o 
  -5   9  10       44.74       31.75      3.77 o 
  -4   9  10      592.36      589.93     14.62 o 
  -3   9  10        0.79        2.97      2.27 o 
  -2   9  10      127.88      142.18      6.28 o 
  -1   9  10      197.06      198.16      6.33 o 
  -7  10  10       47.57       55.89      4.93 o 
  -6  10  10      127.92      149.31      7.17 o 
  -5  10  10      151.87      161.75      7.14 o 
  -4  10  10     1040.53     1072.33     19.38 o 
  -3  10  10       73.20       68.68      5.14 o 
  -2  10  10       50.03       65.86      6.68 o 
  -1  10  10      123.25      107.58      5.33 o 
  -7  11  10       80.79       93.80      5.96 o 
  -6  11  10      147.20      140.26     10.01 o 
  -5  11  10        6.02        7.94      2.94 o 
  -4  11  10       57.55       55.54      6.80 o 
  -3  11  10       27.62       22.41      3.51 o 
  -2  11  10      318.95      314.77      9.57 o 
  -6  12  10      463.91      449.66     11.36 o 
  -5  12  10      535.98      459.17     11.57 o 
  -4  12  10      400.57      423.64     11.09 o 
  -3  12  10      465.99      488.41     12.23 o 
  -2  12  10      171.50      172.47      8.19 o 
  -6  13  10      228.60      232.97      8.32 o 
  -5  13  10       43.40       31.61      3.92 o 
  -4  13  10        4.84       -3.51      2.36 o 
  -3  13  10       53.48       56.15      4.88 o 
  -5  14  10        7.55        4.35      2.85 o 
  -4  14  10        0.02       -4.65      2.32 o 
  -5   1  11        1.41        5.98      3.79 o 
  -4   1  11      448.33      465.14     16.69 o 
  -3   1  11       52.72       56.60      5.13 o 
  -5   2  11       13.39       20.20      4.75 o 
  -4   2  11        2.05        5.99      4.19 o 
  -3   2  11       10.86        9.37      3.21 o 
  -6   3  11        0.04        7.20      5.50 o 
  -5   3  11      257.50      253.51     17.41 o 
  -4   3  11       83.53       85.01      7.98 o 
  -3   3  11        2.66        2.45      2.75 o 
  -6   4  11      155.19      155.90     13.23 o 
  -5   4  11      241.45      258.69     17.21 o 
  -4   4  11      630.59      653.36     21.44 o 
  -3   4  11        2.57       -3.83      3.77 o 
  -6   5  11      538.71      563.77     26.17 o 
  -5   5  11       29.07       31.38      7.78 o 
  -4   5  11      575.50      591.41     20.16 o 
  -3   5  11        1.56       -0.67      5.39 o 
  -6   6  11        6.99       -3.47      4.61 o 
  -5   6  11      230.54      260.50     17.26 o 
  -4   6  11     1065.00     1117.92     36.07 o 
  -5   7  11       87.11       63.34     10.35 o 
  -4   7  11        6.57        6.87      4.34 o 
                                                 
